# Supplementary material for: Coexpression Network Analysis of Macronutrient Deficiency Response Genes in Rice
Source: Rice (N Y). 2015 Jul 24;8:24. doi: 10.1186/s12284-015-0059-0 (PMC4513034; doi:10.1186/s12284-015-0059-0)
Supplement: Additional file 1: Table S1. — List of differentially expressed probes in rice shoot under nitrogen (N), phosphorus (P) and potassium (K) deficiency conditions. [file 12284_2015_59_MOESM1_ESM.xls]

## Sheet: Sheet1
Table S1. List of differentially expressed probes in rice shoot under nitrogen (N), phosphorus (P) and potassium (K) deficiency conditions
		Fold change
		-N_Up			-P_Up			-K_Up			-N_Down			-P_Down			-K_Down
Feature numbera	Locus_ID	1/4	1/16	1/64	1/4	1/16	1/64	1/4	1/16	1/64	1/4	1/16	1/64	1/4	1/16	1/64	1/4	1/16	1/64	Descriptionb
18192	Os01g0870300		2.02096	2.0631																Ammonium transporter.
39436	Os01g0870300		2.15091	2.13741																Ammonium transporter.
4499	Os08g0300300											2.20483	2.75486							Similar to C1C-Nt1 protein.
25438	Os12g0438600										28.1971	52.5922	29.6625			2.02138		2.06303		Similar to Chloride channel protein CLC-a (AtCLC-a).
26471	Os01g0770700	2.21491	3.8014	3.87675																Similar to Copper transporter 1.
8741	Os03g0216700	2.0212	2.97922	3.28666																Multi antimicrobial extrusion protein MatE family protein.
7726	Os04g0578600	5.35423	6.09124	4.30168										20.4005	37.9725	11.1622				Ferric reductase-like transmembrane component family protein.
42606	Os03g0667300			2.08897						10.4679										Similar to Metal transport protein.
22687	Os04g0524500			2.56384					2.76347											Oligopeptide transporter OPT superfamily protein.
4263	Os04g0542800		2.00925	2.1263																Similar to Iron-phytosiderophore transporter protein yellow stripe 1.
41654	Os04g0542800	2.02208	2.02446	2.35581																Similar to Iron-phytosiderophore transporter protein yellow stripe 1.
5048	Os02g0649900									17.9362					4.13012	2.7834				Similar to Iron-phytosiderophore transporter protein yellow stripe 1.
18706	Os01g0869200		2.36713	2.65064																Mg2+ transporter protein, CorA-like family protein.
2401	Os03g0626700			2.14635																Multi antimicrobial extrusion protein MatE family protein.
28092	Os06g0494400		2.31879	2.29528																Multi antimicrobial extrusion protein MatE family protein.
28441	Os04g0373400		2.64584	2.46247																Multi antimicrobial extrusion protein MatE family protein.
38392	Os03g0839200											2.10727								Multi antimicrobial extrusion protein MatE family protein.
39583	Os08g0550200	2.05743	2.3277	2.72725																Multi antimicrobial extrusion protein MatE family protein.
6452	Os10g0344000	2.07385	2.62349	2.61426					2.7191											Conserved hypothetical protein.
11228	Os03g0150800		2.0923	2.04171																Similar to High affinity phosphate transporter 2 (Phosphate transporter).
30478	Os03g0150800		2.5076	2.58941																Similar to High affinity phosphate transporter 2 (Phosphate transporter).
13890	Os04g0186400	3.01057	3.11541	3.82122		3.02932	3.79862													Similar to Phosphate transporter 6.
17539	Os04g0186400	2.4253	2.56461	2.89541		2.26603	2.61853													Similar to Phosphate transporter 6.
19704	Os04g0186400	2.59384	2.58861	3.00346		3.07289	3.72378													Similar to Phosphate transporter 6.
26675	Os04g0186400	2.06454	2.35704	2.34789																Similar to Phosphate transporter 6.
6922	Os04g0185600	3.99654	3.1892	3.94026			2.03293													Phosphate permease family protein.
11615	Os10g0444700		2.20705	2.58726																Similar to Phosphate transporter 6.
30895	Os09g0448200			3.61849		2.03445														K+ potassium transporter family protein.
40240	Os09g0448200			3.62511																K+ potassium transporter family protein.
12745	Os01g0935500											2.48368	2.51568							Similar to Potassium transporter 7 (OsHAK7).
43286	Os01g0935500											2.48286	2.54854							Similar to Potassium transporter 7 (OsHAK7).
9638	Os04g0607500			2.08568					3.13602	4.42989										Cation transporter family protein.
39061	Os04g0607500			2.1424					3.82356	5.47423										Cation transporter family protein.
660	Os02g0175000			2.54142																Cation transporter family protein.
9634	Os06g0701700	2.28449	3.49086	2.41302					6.03605	6.77702										HKT-type transporter (Sodium ion transporter).
26614	Os06g0701700	2.20763	3.33401	2.24256					5.63352	6.09215										HKT-type transporter (Sodium ion transporter).
31728	Os06g0701700	2.15288	3.26876	2.17481					5.69007	6.17573										HKT-type transporter (Sodium ion transporter).
17018	Os03g0689300			2.2158																Plasma membrane H+ ATPase (EC 3.6.3.6) (H-ATPase).
24565	Os03g0689300			2.16762																Plasma membrane H+ ATPase (EC 3.6.3.6) (H-ATPase).
5021	Os12g0638700											2.45258	3.0828							Plasma membrane H+ ATPase (EC 3.6.3.6).
27546	Os12g0638700											2.2149	2.1462							Plasma membrane H+ ATPase (EC 3.6.3.6).
30488	Os12g0638700											2.28398	2.16137							Plasma membrane H+ ATPase (EC 3.6.3.6).
44250	Os04g0656100											2.02135	2.18196							Similar to Plasma membrane H+-ATPase-like protein (Fragment).
6708	Os03g0100800												2.13199							Plasma membrane H+-ATPase (EC 3.6.1.3).
30127	Os04g0111200										2.17561	3.61425	3.99633							Similar to ATP sulfurylase (Fragment).
12623	Os08g0508700	3.00737	4.95783	4.37836																Similar to EIL3.
28821	Os02g0745100										2.2182	2.22478								Similar to NOD26-like membrane integral protein ZmNIP2-1.
13004	Os06g0228200	2.16361	2.31514	2.50081																Similar to NOD26-like membrane integral protein ZmNIP2-2.
28533	Os02g0823100	2.23988	3.62612	3.07252																Similar to Plasma membrane intrinsic protein (Plasma membrane integral protein ZmPIP1-5).
1083	Os09g0541000		2.84374	2.77624																Similar to Plasma membrane intrinsic protein (Aquaporin).
10162	Os06g0336200										3.78296	4.28765	4.33488							Similar to Delta tonoplast intrinsic protein TIP2;2.
20763	Os06g0336200										4.53719	5.0653	5.21							Similar to Delta tonoplast intrinsic protein TIP2;2.
41090	Os06g0336200										4.0695	4.43347	4.61517							Similar to Delta tonoplast intrinsic protein TIP2;2.
40305	Os05g0231700		2.04899	2.14606																Similar to Tonoplast membrane integral protein ZmTIP4-2.
16261	Os01g0232100		2.99066	2.60132																Similar to Tonoplast membrane integral protein ZmTIP4-3.
37160	Os07g0164900	2.21164	2.15306	2.55128																Similar to Aldehyde oxidase-2.
3702	Os02g0703600														2.30348	2.48925				Similar to Cytochrome P450 90C1 (EC 1.14.-.-) (ROTUNDIFOLIA3).
24421	Os09g0457100											2.46283	2.34683							Cytochrome P450 family protein.
42093	Os01g0859300		2.086	2.69745		3.22194	2.95256													Similar to ABA response element binding factor (Fragment).
11079	Os05g0437700		2.14519	2.29746																Similar to OSE2-like protein (Fragment).
11288	Os05g0437700			2.10003																Similar to OSE2-like protein (Fragment).
29291	Os07g0686100		2.18853	2.12582																Similar to Abscisic acid responsive elements-binding factor.
5043	Os08g0549600		2.96431	2.7852																Basic-leucine zipper (bZIP) transcription factor domain containing protein.
44577	Os03g0119100															2.15992				Similar to Phospholipase D beta 2.
39564	Os05g0171000	2.38196	3.42605	3.53599																Similar to Phospholipase D alpha 1 precursor (EC 3.1.4.4) (PLD alpha 1) (Choline phosphatase 1) (Phosphatidylcholine-hydrolyzing phospholipase D 1).
37441	Os01g0656200		2.58872	2.75167																Protein phosphatase 2C family protein.
29884	Os01g0846300		2.50167	2.91105																Similar to Protein phosphatase 2C.
15177	Os05g0457200	2.32576	3.73866	4.18603			2.00105													Similar to Protein phpsphatase 2C (PP2C) (EC 3.1.3.16).
39493	Os05g0572700		2.90401	2.99781																Similar to Protein phosphatase 2C.
4219	Os09g0325700	3.25004	4.85848	5.24521																Similar to Protein phpsphatase 2C (PP2C) (EC 3.1.3.16).
24682	Os12g0586100												2.17746							Serine/threonine-protein kinase SAPK9 (EC 2.7.1.37) (Osmotic stress/abscisic acid-activated protein kinase 9).
8093	Os01g0236300		2.1487	2.24111																Similar to Auxin response factor 18.
10805	Os01g0236300		2.16375	2.21568																Similar to Auxin response factor 18.
8655	Os04g0664400											2.69883	3.48692							Similar to Auxin response factor 5 (Transcription factor MONOPTEROS) (Auxin- responsive protein IAA24).
10440	Os04g0664400											2.71798	3.13712							Similar to Auxin response factor 5 (Transcription factor MONOPTEROS) (Auxin- responsive protein IAA24).
26550	Os04g0664400											2.65191	3.10722							Similar to Auxin response factor 5 (Transcription factor MONOPTEROS) (Auxin- responsive protein IAA24).
17508	Os01g0670800											2.46294	2.72195							Transcriptional factor B3 family protein.
36477	Os08g0520500											2.26385	2.70549							Similar to Auxin response factor 5 (Transcription factor MONOPTEROS) (Auxin- responsive protein IAA24).
24226	Os03g0826500											2.84644	3.47519							Anthranilate synthase alpha 1 subunit.
3832	Os03g0718000	2.05625	3.09164	3.40583																Similar to Anthranilate synthase beta chain.
7094	Os03g0718000	2.10581	3.10747	3.38952																Similar to Anthranilate synthase beta chain.
8131	Os03g0742900		2.25277	2.06763																Aux /IAA protein.
11310	Os03g0742900		2.2113																	Aux /IAA protein.
40237	Os03g0742900		2.20663	2.04775																Aux /IAA protein.
28644	Os01g0190300										2.16725	2.41517								Similar to Auxin-responsive protein IAA26 (Indoleacetic acid-induced protein 26) (Phytochrome-associated protein 1).
4682	Os06g0355300			2.1955
7766	Os08g0109400			2.21167																AUX/IAA protein family protein.
39487	Os01g0286900	2.02499	2.52068	2.6344																Similar to Auxin-responsive protein IAA31 (Indoleacetic acid-induced protein 31).
16866	Os02g0805100			2.2301																Similar to Auxin-responsive protein IAA12 (Indoleacetic acid-induced protein 12) (BODENLOS protein).
8557	Os01g0717400	3.67746	4.54365	4.60245																EGF-like, alliinase domain containing protein.
35725	Os01g0717700	2.76787	3.22595	3.48645																EGF-like, alliinase domain containing protein.
29888	Os01g0224700					2.11475	2.53225													Similar to Flavin monoxygenase-like protein floozy.
18907	Os12g0512000	3.00213	4.63489	5.3592			2.0598													Similar to Flavin monoxygenase-like protein floozy.
33519	Os04g0469800														2.10816					Cytochrome P450 724B1 (EC 1.14.-.-) (OsDWARF11) (Dwarf protein 11).
13954	Os06g0600400		2.0679	2.08137																Cytochrome P450 family protein.
17170	Os01g0388000			2.17325																Similar to Cytochrome P450 monooxygenase CYP72A5 (Fragment).
40823	Os09g0459500	2.00289	2.29773	2.11601																Hypothetical protein.
7509	Os10g0114400											2.53752	2.20097							Protein kinase-like domain containing protein.
34989	Os10g0397400												2.08893							Similar to Cell elongation protein DIMINUTO (Cell elongation protein Dwarf1).
33894	Os03g0227700		2.46845	4.67447																Cytochrome P450 family protein.
13412	Os01g0197600															2.4221				Similar to Cytokinin dehydrogenase 1 precursor (EC 1.5.99.12) (Cytokinin oxidase 1) (CKO 1) (COX 1) (ZmCKX1).
26561	Os01g0187600			2.34435																Similar to Cytokinin dehydrogenase 1 precursor (EC 1.5.99.12) (Cytokinin oxidase 1) (CKO 1) (COX 1) (ZmCKX1).
34772	Os10g0483500											2.4907	2.59042							FAD linked oxidase, N-terminal domain containing protein.
31837	Os01g0775400	3.16682	4.90008	6.03925		2.01874														Similar to Cytokinin dehydrogenase 5 precursor (EC 1.5.99.12) (Cytokinin oxidase 5) (CKO5) (AtCKX5) (AtCKX6).
32165	Os01g0743800											2.01732								Similar to Histidine-containing phosphotransfer protein 4.
38655	Os03g0356900										4.05088	3.84636	2.32907			3.22926				tRNA isopentenyltransferase family protein.
12797	Os05g0551700										10.9931	14.1403	19.6974			2.69005				tRNA isopentenyltransferase family protein.
21687	Os04g0442300										3.64371	5.66219	7.1081							Similar to ZmRR2 protein (Response regulator 2).
31890	Os04g0442300										2.16845	2.32873	2.70511							Similar to ZmRR2 protein (Response regulator 2).
17572	Os12g0139400										7.9903	6.71057	8.03521			2.40387				Similar to Type-A response regulator.
13196	Os02g0557800										3.3507	3.97182	3.86597							CheY-like domain containing protein.
18337	Os02g0557800										4.55084	5.12537	5.08593			2.05649				CheY-like domain containing protein.
22901	Os01g0952500										2.64854	2.38408	2.20657			2.0204				Similar to Two-component response regulator ARR9 (Response reactor 4).
949	Os04g0673300										3.76571	3.37449	3.55669			2.0926				Similar to ZmRR2 protein (Response regulator 2).
1046	Os11g0143300										8.04516	6.66204	7.61245			2.20891				Similar to Type-A response regulator.
20048	Os11g0143300										8.11887	5.95143	6.56366			2.47234				Similar to Type-A response regulator.
24899	Os05g0149400	2.54797	4.0203	3.39318																Similar to 1-aminocyclopropane-1-carboxylic acid oxidase.
8044	Os05g0149300	2.91764	4.66919	3.81898		2.69376	2.92067													Similar to 1-aminocyclopropane-1-carboxylate oxidase.
9200	Os04g0578000	3.64931	7.53485	7.95711																Similar to 1-aminocyclopropane-1-carboxylate synthase (EC 4.4.1.14) (Fragment).
14934	Os02g0527600												2.17718							Similar to MAP kinase kinase kinase (Fragment).
36880	Os04g0169100											2.05654	2.38697							Similar to Ethylene receptor.
31713	Os02g0278700										3.34049	3.99784	2.72937							Similar to Kaurene synthase A (Fragment).
27775	Os05g0482400		2.33026	2.69517		2.02463														Cytochrome P450 family protein.
2025	Os03g0856700										2.25726	2.50827	2.09156							Gibberellin 20 oxidase 1 (EC 1.14.11.-) (Gibberellin C-20 oxidase 1) (GA 20-oxidase 1) (Os20ox).
29587	Os05g0421900			2.1898																Similar to Gibberellin 20 oxidase 2 (EC 1.14.11.-) (Gibberellin C-20 oxidase 2) (GA 20-oxidase 2) (Os20ox2) (Semidwarf-1 protein).
5433	Os01g0757200										2.23263	2.23187	2.29942							Similar to GA 2-oxidase 4.
15600	Os01g0757200										2.08719	2.35837	2.06028							Similar to GA 2-oxidase 4.
39322	Os01g0757200										2.42415	2.28387	2.31993							Similar to GA 2-oxidase 4.
42221	Os01g0757200										2.21184	2.50466	2.21476							Similar to GA 2-oxidase 4.
20898	Os04g0522500	3.20455	3.29583	2.28921																Isopenicillin N synthase family protein.
1497	Os05g0560900						2.37984													Isopenicillin N synthase family protein.
29667	Os05g0560900						2.12847													Isopenicillin N synthase family protein.
5411	Os06g0110000										3.93038	5.87757	4.29337							Similar to DWARF3 (Fragment).
8851	Os02g0274100					2.02707														Peroxisomal fatty acid beta-oxidation multifunctional protein (MFP) [Includes: Enoyl-CoA hydratase (EC 4.2.1.17); 3-2-trans-enoyl-CoA isomerase (EC 5.3.3.8); 3-hydroxybutyryl-CoA epimerase (EC 5.1.2.3); 3-hydroxyacyl-CoA dehydrogenase (EC 1.1.1.35)].
9677	Os02g0274100					2.586	2.00935													Peroxisomal fatty acid beta-oxidation multifunctional protein (MFP) [Includes: Enoyl-CoA hydratase (EC 4.2.1.17); 3-2-trans-enoyl-CoA isomerase (EC 5.3.3.8); 3-hydroxybutyryl-CoA epimerase (EC 5.1.2.3); 3-hydroxyacyl-CoA dehydrogenase (EC 1.1.1.35)].
42898	Os10g0562200			2.44684																Similar to Lipase-like protein.
30583	Os01g0221100					2.50271	2.01858													GH3 auxin-responsive promoter family protein.
4456	Os03g0180900	4.74917	10.3976	14.2271		2.10818			2.60891											ZIM domain containing protein.
30739	Os10g0392400	3.01959	8.03534	10.5212					2.36386											ZIM domain containing protein.
20771	Os07g0615200		2.03264																	ZIM domain containing protein.
22816	Os03g0402800			2.27894																ZIM domain containing protein.
38695	Os03g0402800		2.2574	2.95996																ZIM domain containing protein.
35730	Os03g0181100	2.05615	2.95843	3.13649																ZIM domain containing protein.
35829	Os03g0180800	2.94627	8.64668	14.4461					2.59051	4.08689										ZIM domain containing protein.
44777	Os09g0439200	4.55482	8.95907	9.92782		2.45931	2.01435													ZIM domain containing protein.
34081	Os04g0395800	2.07135	5.54136	9.087					2.9136											ZIM domain containing protein.
37511	Os01g0701700	3.66096	5.1986	6.48583			2.16559													SAM dependent carboxyl methyltransferase family protein.
139	Os06g0329900	2.26632	2.98504	2.83741																SAM dependent carboxyl methyltransferase family protein.
27573	Os06g0314600		2.45819	2.01773																SAM dependent carboxyl methyltransferase family protein.
19191	Os06g0323100	6.02647	28.3801	61.8775																SAM dependent carboxyl methyltransferase family protein.
5783	Os05g0102000			2.72301	2.53071		2.4634													SAM dependent carboxyl methyltransferase family protein.
19330	Os08g0508800														5.64203	4.46606				Lipoxygenase, chloroplast precursor (EC 1.13.11.12).
24544	Os08g0508800			2.04573												4.93642				Lipoxygenase, chloroplast precursor (EC 1.13.11.12).
6218	Os12g0559200			6.71657		2.30158														Lipoxygenase (EC 1.13.11.12).
36257	Os12g0559200		2.40826	8.59299		2.24298														Lipoxygenase (EC 1.13.11.12).
41384	Os12g0559200			5.00033		2.18712														Lipoxygenase (EC 1.13.11.12).
566	Os08g0509100								2.95022						2.68838	2.59179				Similar to Lipoxygenase, chloroplast precursor (EC 1.13.11.12).
10658	Os01g0954500					2.38135														Protein of unknown function DUF702 family protein.
24334	Os09g0531600										4.06174	4.4279	4.43583							Protein of unknown function DUF702 family protein.
44977	Os06g0712600											2.09511								Protein of unknown function DUF702 family protein.
40436	Os01g0860400		2.02696	2.28949																Similar to Acidic endochitinase precursor (EC 3.2.1.14).
27099	Os06g0212600	3.02636	4.5175	4.36657																Xyloglucan fucosyltransferase family protein.
4011	Os06g0195800	5.18332	14.0116	17.244		2.07029														Conserved hypothetical protein.
19294	Os04g0416000		2.43733	2.44696																Protein of unknown function DUF1279 domain containing protein.
5552	Os03g0289100			2.06329																OSK3 (OSK5).
36517	Os03g0289100		2.82249	3.8651																OSK3 (OSK5).
38956	Os03g0812400								2.41831											EF-Hand type domain containing protein.
14917	Os06g0191900	2.59858	4.1918	4.11834																Conserved hypothetical protein.
3855	Os01g0922600					2.28688	2.0717													Similar to SBP-domain protein 4.
45023	Os03g0331700		2.02561	2.30387																Similar to Avr9/Cf-9 rapidly elicited protein 31.
21730	Os04g0519700		2.17735																	Similar to Auxin response factor 10.
42888	Os03g0121800											2.08449								Double-stranded RNA binding domain containing protein.
2676	Os04g0460600		2.80286	2.62905																Similar to NAM / CUC2-like protein.
4375	Os02g0579000		2.14823	2.8787						3.07636										No apical meristem (NAM) protein domain containing protein.
9721	Os04g0460600		2.73212	2.62803																Similar to NAM / CUC2-like protein.
16894	Os12g0610600		2.55993	2.69881																Similar to NAM / CUC2-like protein.
23713	Os02g0579000		2.19179	3.10809						2.86748										No apical meristem (NAM) protein domain containing protein.
25683	Os04g0460600		2.55621	2.30382																Similar to NAM / CUC2-like protein.
31378	Os06g0675600		2.19072	2.04151																Similar to GRAB2 protein.
28921	Os12g0147800		2.17965	2.2982																Phytosulfokines 5 precursor (Secretory protein SH27A) [Contains: Phytosulfokine-alpha (PSK-alpha) (Phytosulfokine-a); Phytosulfokine- beta (PSK-beta) (Phytosulfokine-b)].
2981	Os04g0671900											2.34782	2.73576							Similar to P-167-1_1 (Fragment).
20127	Os04g0671900											2.23805	2.59993							Similar to P-167-1_1 (Fragment).
33222	Os04g0671900											2.08587	2.33025							Similar to P-167-1_1 (Fragment).
26589	Os02g0672200												2.09126							Similar to AGO1 homologous protein.
5182	Os03g0174900	2.01377	4.0952	4.98814																Similar to Similarities with DEHA0F28138g Debaryomyces hansenii IPF 5920.1.
5284	Os03g0411100		2.28433	2.92278																Similar to Nuclear Y/CCAAT-box binding factor A subunit NF-YA.
6893	Os12g0618600		2.83165	4.55078																Similar to Transcriptional activator HAP2.
13287	Os07g0158500	2.95233	6.25826	6.67199																CCAAT-binding transcription factor, subunit B family protein.
17975	Os03g0174900		3.75295	4.76435																Similar to Similarities with DEHA0F28138g Debaryomyces hansenii IPF 5920.1.
20289	Os07g0608200		2.4742	3.02742																Similar to CCAAT-binding transcription factor subunit B (CBF-B) (NF-Y protein chain A) (NF-YA) (CAAT-box DNA binding protein subunit A). Splice isoform Short.
25347	Os03g0411100		2.27347	2.82502																Similar to Nuclear Y/CCAAT-box binding factor A subunit NF-YA.
3706	Os12g0242900												2.13376							DNA polymerase epsilon subunit B family protein.
34141	Os01g0856900	2.08378	2.66851	2.32244																Glycoside hydrolase, starch-binding domain containing protein.
40081	Os02g0763200		2.23875	2.36853																Similar to Galactoside 2-alpha-L-fucosyltransferase (EC 2.4.1.69) (Xyloglucan alpha-(1,2)-fucosyltransferase) (AtFUT1).
24093	Os04g0380300											2.09712								Cyclin-like F-box domain containing protein.
34955	Os04g0405900	2.63675	4.60599	5.62373																Hypothetical protein.
28177	Os10g0442100											2.63179	2.84774		2.01849	2.04229				Phosphoglycerate kinase family protein.
2355	Os08g0386200	2.0685	3.45294	3.66701																WRKY transcription factor 69.
4895	Os08g0386200	2.23421	3.73809	3.95504																WRKY transcription factor 69.
10603	Os02g0152900										2.33302	5.47058	6.19486							Conserved hypothetical protein.
211	Os04g0683900											2.20023	2.06782							HMG-I and HMG-Y, DNA-binding domain containing protein.
4621	Os04g0178300								6.76548						8.99937					Similar to Copalyl diphosphate synthetase (Fragment).
12640	Os04g0178300														6.2385					Similar to Copalyl diphosphate synthetase (Fragment).
28721	Os01g0963600	2.44905	2.49371	2.89038																ABA/WDS induced protein family protein.
31642	Os03g0839800		2.98398	3.39826												2.31433				Conserved hypothetical protein.
34231	Os01g0963600	2.50369	2.32956	2.71211																ABA/WDS induced protein family protein.
36140	Os02g0731600											3.14539	3.05243							Conserved hypothetical protein.
40755	Os04g0178300								5.65019						5.54825					Similar to Copalyl diphosphate synthetase (Fragment).
15718	Os09g0246300										5.58604	3.9401	3.36128							Non-protein coding transcript, uncharacterized transcript.
17732	Os09g0246300										12.5594	75.4012	110.225							Non-protein coding transcript, uncharacterized transcript.
26190	Os02g0262800		2.0252	2.17041																Similar to NBS-LRR protein (Fragment).
19353	Os01g0934800		2.07252	2.47816																Esterase/lipase/thioesterase domain containing protein.
6988	Os08g0541400										2.68462	4.49889	4.43349							Peptidylprolyl isomerase, FKBP-type domain containing protein.
38383	Os03g0232200											2.53515	3.76432							Similar to BABY BOOM.
26447	Os03g0606200		2.08571																	Mitochondrial ATP synthase 6 KD subunit.
44077	Os05g0479900		2.78362	3.34642																Conserved hypothetical protein.
30117	Os12g0616400												2.03399							Similar to Transcription factor PCF8 (Fragment).
35746	Os12g0616400											2.04943	2.49444							Similar to Transcription factor PCF8 (Fragment).
23665	Os04g0684100	2.30971	3.40779	3.20146																Non-protein coding transcript, uncharacterized transcript.
30277	Os04g0684100	2.31053	3.5049	3.22769																Non-protein coding transcript, uncharacterized transcript.
33931	Os03g0559700			2.24147																Conserved hypothetical protein.
4155	Os12g0484900											2.26168	3.27465							Similar to Growth-regulating factor 7.
11340	Os06g0116200											2.02515	2.14092							Similar to Transcription activator GRF3 (Fragment).
17320	Os03g0729500											2.1589	2.97301							Growth-regulating factor 6.
21251	Os02g0776900											2.52793	2.8591							Growth-regulating factor 1.
26613	Os06g0116200											2.17824	2.37377							Similar to Transcription activator GRF3 (Fragment).
34475	Os03g0674700											2.28658	2.87712							Similar to Growth-regulating factor 3.
35116	Os02g0701300												2.19505							Similar to Transcription activator GRF2 (Fragment).
40747	Os03g0729500											2.07735	3.50767							Growth-regulating factor 6.
2881	Os01g0850700										4.16267	10.6994	8.43301							Cupredoxin domain containing protein.
36901	Os01g0850700										4.3607	10.8373	8.554							Cupredoxin domain containing protein.
44377	Os01g0850700										4.72622	11.9816	9.0482							Cupredoxin domain containing protein.
218	Os12g0258700		4.62048	8.0043																Cupredoxin domain containing protein.
14016	Os05g0458600											2.24653	2.35051							Similar to Laccase (EC 1.10.3.2).
44259	Os05g0458500											2.36901	2.6675							Similar to Laccase (EC 1.10.3.2).
41661	Os07g0665200			2.16098																Superoxide dismutase [Cu-Zn] 2 (EC 1.15.1.1).
5567	Os05g0529700	2.20532	3.30236	3.32315																Heat shock protein DnaJ family protein.
13829	Os04g0415000			2.22525																Conserved hypothetical protein.
26835	Os05g0529700	2.07445	3.00764	2.87757																Heat shock protein DnaJ family protein.
30364	Os05g0557700														2.93788	2.43001				Ubiquitin-conjugating enzyme, E2 domain containing protein.
6145	Os01g0126100										2.38233	2.8899	2.12207							Cupredoxin domain containing protein.
28148	Os03g0259100		9.34849	14.3323																Similar to Basic blue protein (Cusacyanin) (Plantacyanin) (CBP).
14470	Os06g0154200										2.11287	2.48622	2.05813							F-box/LRR-repeat MAX2 homolog (F-box and leucine-rich repeat MAX2 homolog).
16483	Os06g0154200										2.13413	2.16017								F-box/LRR-repeat MAX2 homolog (F-box and leucine-rich repeat MAX2 homolog).
25805	Os06g0567900					2.10857					2.24036									Similar to L-ascorbate oxidase precursor (EC 1.10.3.3) (Ascorbase) (ASO).
30747	Os06g0567900					2.13151					2.0026									Similar to L-ascorbate oxidase precursor (EC 1.10.3.3) (Ascorbase) (ASO).
5260	Os04g0180400								3.71306											Similar to Cytochrome P450 CYP99A1 (EC 1.14.-.-) (Fragment).
35117	Os04g0178400			2.54291																Similar to Cytochrome P450 CYP99A1 (EC 1.14.-.-) (Fragment).
24278	Os04g0179100	2.99848	5.82424	8.35074																Similar to Stem secoisolariciresinol dehydrogenase (Fragment).
11548	Os04g0637000	2.16515	2.34119	2.91607																Similar to Basic leucine zipper protein (Liguleless2).
20654	Os04g0637000	2.12074	2.31894	2.91818																Similar to Basic leucine zipper protein (Liguleless2).
41881	Os06g0232300											2.11309								Similar to Auxin transport protein REH1.
30309	Os08g0529000		2.59031	4.99621																Similar to Auxin efflux carrier component 1 (PIN-FORMED protein) (AtPIN1).
4451	Os01g0658400			2.08967																Ubiquitin-conjugating enzyme OsUBC5a.
6224	Os02g0570500		3.06444	3.14318																Cytochrome P450 family protein.
32657	Os02g0570700			2.0276					8.25998	5.60833					4.62213	2.51642				Cytochrome P450 family protein.
20046	Os02g0569000	2.10558	3.33598	4.49474					2.3807											Cytochrome P450 family protein.
44168	Os02g0569900								3.73771						3.25977	3.30347				Cytochrome P450 family protein.
9736	Os02g0570400		2.02775	2.88055																Similar to Ent-kaurene synthase 1A.
15383	Os02g0570400			2.5897					10.7629	8.32144										Similar to Ent-kaurene synthase 1A.
24156	Os06g0112300												2.29592							Transcriptional factor B3 family protein.
31141	Os11g0156000		2.76084	2.84138																Similar to AP2 domain containing protein RAP2.8 (Fragment).
39770	Os12g0157000					2.03426														Conserved hypothetical protein.
39820	Os01g0723500										2.66948	3.35706	4.68909							Transcriptional factor B3 family protein.
143	Os06g0604000		2.0594																	Similar to Ethylene response factor 1.
1151	Os09g0522000													5.39087	6.3772	8.76666				Similar to CBF-like protein.
2751	Os09g0522000													5.23733	7.95355	9.49253				Similar to CBF-like protein.
2766	Os09g0522200											2.58381	2.54626	2.59668	3.95291	3.80429				DRE-binding protein 1A.
7086	Os09g0522200											3.19719	3.05126	2.95607	4.2172	3.607				DRE-binding protein 1A.
8325	Os04g0610400			2.01597																Similar to AP2 domain containing protein RAP2.6 (Fragment).
8519	Os02g0654700	2.57692	6.23224	7.23777																Similar to Ethylene-responsive transcription factor 5 (Ethylene-responsive element binding factor 5) (EREBP-5) (AtERF5).
9407	Os02g0764700		4.38803	6.02926																Similar to Ethylene-responsive transcription factor 4 (Ethylene-responsive element binding factor 4) (Related to APETALA-2 protein 5) (EREBP-4) (AtERF4).
9725	Os03g0815800		2.05369	2.20076																Similar to Ethylene-responsive transcription factor 5 (Ethylene-responsive element binding factor 5) (EREBP-5) (AtERF5).
11185	Os08g0408500			2.28197																Pathogenesis-related transcriptional factor and ERF domain containing protein.
11281	Os01g0131600											2.03757								Similar to AP2 domain containing protein RAP2.6 (Fragment).
12103	Os07g0410300		2.68821	3.11085																Pathogenesis-related transcriptional factor and ERF domain containing protein.
12289	Os05g0361700												2.53216		2.17259	2.19535				Similar to EREBP-2 protein (Fragment).
13980	Os01g0657400										2.03144	2.60806	3.07166							Similar to Ethylene-responsive transcription factor 5 (Ethylene-responsive element binding factor 5) (EREBP-5) (AtERF5).
14549	Os10g0390800			2.05869																Similar to Ethylene-responsive transcription factor 3 (Ethylene-responsive element binding factor 3) (EREBP-3) (AtERF3).
15467	Os02g0158000											2.02825								Similar to Ethylene response factor 2 (Ethylene response factor 3).
18606	Os02g0677300													3.79457	4.95545	6.07217				Similar to CRT/DRE binding factor 1.
18960	Os09g0522000													4.34921	7.00196	8.74251				Similar to CBF-like protein.
19005	Os11g0129700			2.0669		3.18163														Similar to AP2-1 protein (Fragment).
19321	Os05g0361700												2.38376							Similar to EREBP-2 protein (Fragment).
19513	Os03g0815800		2.13924	2.4826																Similar to Ethylene-responsive transcription factor 5 (Ethylene-responsive element binding factor 5) (EREBP-5) (AtERF5).
19528	Os11g0129700					3.38032														Similar to AP2-1 protein (Fragment).
19777	Os04g0549700	2.34155	2.55804	2.4252																Similar to Dehydration responsive element binding protein 1F (DREB1F protein).
20226	Os03g0182800	2.07055	2.9437	2.94084																Similar to Ethylene responsive element binding factor3 (OsERF3).
20526	Os02g0655200		2.33334	2.93811																Similar to Ethylene responsive element binding factor3 (OsERF3).
22651	Os04g0398000		3.74021	4.17245		2.479	2.21232													Pathogenesis-related transcriptional factor and ERF domain containing protein.
23517	Os04g0653600												2.00326							Similar to AINTEGUMENTA-like protein.
23521	Os01g0141000		2.20455																	Similar to RAV-like protein.
24764	Os08g0408500		2.02487	2.27656																Pathogenesis-related transcriptional factor and ERF domain containing protein.
26770	Os02g0656600	2.26171	2.7126	2.45896																Similar to Dehydration responsive element binding protein 2B (DREB2B protein).
26832	Os04g0572400													2.40029		4.07207				Similar to CRT/DRE binding factor 1.
27243	Os10g0560700	2.12271	2.77674	3.28553																Similar to Transcriptional factor TINY.
29043	Os05g0389000												2.04035							Similar to AP2-1 protein (Fragment).
29154	Os07g0124700										2.51723	4.19064	5.39594							Similar to PLETHORA1.
29180	Os10g0562900	2.69154	5.98684	5.7074																Pathogenesis-related transcriptional factor and ERF domain containing protein.
30068	Os04g0572400														2.8119	3.17233				Similar to CRT/DRE binding factor 1.
31421	Os01g0131600											2.11457								Similar to AP2 domain containing protein RAP2.6 (Fragment).
31600	Os03g0182800	2.00133	2.83772	2.83026																Similar to Ethylene responsive element binding factor3 (OsERF3).
34625	Os04g0572400														2.51621	3.27896				Similar to CRT/DRE binding factor 1.
35927	Os09g0522200											3.62814	3.45309	3.30712	4.5292	5.41278				DRE-binding protein 1A.
37603	Os03g0815800		2.03456	2.2126																Similar to Ethylene-responsive transcription factor 5 (Ethylene-responsive element binding factor 5) (EREBP-5) (AtERF5).
39768	Os03g0182800	2.23521	2.79429	2.98908																Similar to Ethylene responsive element binding factor3 (OsERF3).
41318	Os02g0654700	2.44804	6.10825	7.33968																Similar to Ethylene-responsive transcription factor 5 (Ethylene-responsive element binding factor 5) (EREBP-5) (AtERF5).
41437	Os12g0126300			2.02023		3.3456														Similar to AP2-1 protein (Fragment).
41479	Os05g0361700												2.13992							Similar to EREBP-2 protein (Fragment).
42499	Os01g0657400										2.10176	2.55636	3.00938							Similar to Ethylene-responsive transcription factor 5 (Ethylene-responsive element binding factor 5) (EREBP-5) (AtERF5).
43293	Os09g0522200											2.9657	2.88994		3.71782	3.9105				DRE-binding protein 1A.
44636	Os06g0181700											2.11494	2.73545							Pathogenesis-related transcriptional factor and ERF domain containing protein.
45203	Os01g0131600											2.089								Similar to AP2 domain containing protein RAP2.6 (Fragment).
19223	Os02g0141100											2.10352	2.2938							Similar to Auxin response factor 7 (Non-phototropic hypocotyl 4) (BIPOSTO protein) (Auxin-responsive protein IAA21/IAA23/IAA25).
1584	Os07g0628500					2.08708														Basic helix-loop-helix dimerisation region bHLH domain containing protein.
3415	Os03g0379300									3.73913				4.07173	3.75323	3.75807				Basic helix-loop-helix dimerisation region bHLH domain containing protein.
7083	Os01g0705700		2.3328	3.71318		2.70493	2.39574													Similar to Transcription factor ICE1 (Inducer of CBF expression 1) (Basic helix- loop-helix protein 116) (bHLH116) (AtbHLH116).
7858	Os10g0376900										2.07163	2.76823	3.96245							Basic helix-loop-helix dimerisation region bHLH domain containing protein.
9037	Os02g0564700	8.73447	14.431	18.1385																Conserved hypothetical protein.
9253	Os03g0671800	2.40062	3.11998	2.57235																Basic helix-loop-helix dimerisation region bHLH domain containing protein.
12089	Os01g0575200	2.3738	4.53738	4.18428																Conserved hypothetical protein.
12848	Os04g0590800		3.28015	2.93942																Hypothetical protein.
15344	Os07g0628500					2.22319														Basic helix-loop-helix dimerisation region bHLH domain containing protein.
17797	Os05g0541400	2.66743	5.35701	5.60543																Similar to Transcription factor LAX PANICLE.
19660	Os04g0301500	4.47675	13.0927	18.5951					2.97013	4.26154										Basic helix-loop-helix dimerisation region bHLH domain containing protein.
19677	Os09g0455300									2.18683	2.31192	4.16399	3.64802							Similar to INDEHISCENT protein.
21499	Os01g0952800	3.33103	18.8945	4.04805						15.8477					37.9295	33.8454				Basic helix-loop-helix dimerisation region bHLH domain containing protein.
27117	Os02g0705500											2.41896	2.19474							Basic helix-loop-helix dimerisation region bHLH domain containing protein.
29755	Os01g0108500			2.64762	2.62422				2.22389											Conserved hypothetical protein.
30411	Os03g0759700		2.26751	3.45395		5.18094	4.04776													Similar to ER33 protein (Fragment).
32252	Os03g0741100	2.53267	4.63284	4.98011																Basic helix-loop-helix dimerisation region bHLH domain containing protein.
33177	Os01g0196300	2.89997	5.46692	8.62523					5.58332											Basic helix-loop-helix dimerisation region bHLH domain containing protein.
36680	Os01g0286100											2.32743	2.30224							Basic helix-loop-helix dimerisation region bHLH domain containing protein.
37275	Os04g0557800		2.00482	2.06806																Similar to Ra.
38001	Os01g0218100			2.2607												2.197				Basic helix-loop-helix dimerisation region bHLH domain containing protein.
38578	Os03g0728900		2.04719	2.22292																Basic helix-loop-helix dimerisation region bHLH domain containing protein.
40954	Os02g0705500											2.33144	2.18304							Basic helix-loop-helix dimerisation region bHLH domain containing protein.
41227	Os03g0782500										2.24367	3.4165	2.62834							Basic helix-loop-helix dimerisation region bHLH domain containing protein.
42435	Os01g0952800		14.5868	3.0535										36.0062	26.5317	23.3327				Basic helix-loop-helix dimerisation region bHLH domain containing protein.
44576	Os01g0566800											2.37621								Basic helix-loop-helix dimerisation region bHLH domain containing protein.
196	Os09g0306400			2.05698																Eukaryotic transcription factor, DNA-binding domain containing protein.
1176	Os01g0808100										2.09369	3.19001	3.3269							Similar to Transcription factor HBP-1b(c1) (Fragment).
7433	Os03g0127500		2.22249	2.29177																Eukaryotic transcription factor, DNA-binding domain containing protein.
17618	Os08g0176900	3.26211	4.5068	4.56988																Similar to Transcription factor HBP-1b(C38) (Fragment).
18616	Os07g0182000		2.23107	2.77898																Similar to Transcriptional activator protein.
20260	Os02g0266800		2.35168	2.4403																Transcriptional activator protein.
20978	Os01g0542700			2.17332																Eukaryotic transcription factor, DNA-binding domain containing protein.
20979	Os02g0132500											2.39014								Similar to Common plant regulatory factor 7.
21039	Os03g0306700	3.12142	5.52723	4.83584					3.91357											Eukaryotic transcription factor, DNA-binding domain containing protein.
26299	Os07g0644100			2.12079																cAMP response element binding (CREB) protein family protein.
30680	Os08g0176900	3.10068	4.65064	4.73989																Similar to Transcription factor HBP-1b(C38) (Fragment).
30774	Os01g0808100											3.21355	3.33934							Similar to Transcription factor HBP-1b(c1) (Fragment).
37099	Os02g0266800		2.40253	2.48494																Transcriptional activator protein.
42991	Os09g0280500	2.17738	3.37498	3.68219																Similar to Transcription factor HBP-1b(C38) (Fragment).
44299	Os06g0662200						2.17664													Eukaryotic transcription factor, DNA-binding domain containing protein.
1848	Os07g0667300	2.14185	3.08184	2.63556																Zinc finger, B-box domain containing protein.
16736	Os08g0249000		3.24819	3.72081																Zinc finger, B-box domain containing protein.
18580	Os06g0275000	3.08236	5.10702	5.21725																Hd1.
21963	Os06g0275000	2.72595	4.45586	4.41248																Hd1.
23337	Os06g0264200										3.23067	12.4027	16.8558							Zinc finger, B-box domain containing protein.
12473	Os01g0865800	2.35283	2.53659	2.25833																Similar to AOBP (Ascorbate oxidase promoter-binding protein).
23583	Os05g0440000		2.47295	2.64145																Zinc finger, Dof-type family protein.
24425	Os10g0406300		2.21193	2.25919																Similar to AOBP (Ascorbate oxidase promoter-binding protein).
35240	Os03g0764900												2.24305							Similar to Zn finger protein (Fragment).
35855	Os04g0678400		2.18701	2.31151																Zinc finger, Dof-type family protein.
32503	Os01g0745700		2.12533	2.13696																Similar to GATA transcription factor 3 (AtGATA-3).
6335	Os04g0536300											3.00186	4.3061							Similar to Yabby15 protein (Fragment).
41149	Os02g0643200											2.75844	4.29706							YABBY protein family protein.
42880	Os03g0215200												2.06585							Drooping leaf protein.
2824	Os05g0597100										2.3367	2.16713	2.36069							Similar to Nucleolar histone deacetylase HD2-p39.
3552	Os03g0820400		2.17562	2.47182					2.05514											Similar to ZPT2-13.
4741	Os06g0166200											2.31761	2.20819							Zinc finger, C2H2-type domain containing protein.
9630	Os08g0504000		2.18836	2.21275																Similar to WIP5 protein.
9673	Os03g0437200	2.94552	8.45932	9.41167																Zinc finger, C2H2-type domain containing protein.
10792	Os03g0820300								2.0124											Similar to ZPT2-14.
13698	Os05g0444200	4.15448	5.99762	6.6519																Similar to T6J4.5 protein (WIP6 protein).
14327	Os05g0597100										2.31554	2.20819	2.30752							Similar to Nucleolar histone deacetylase HD2-p39.
16934	Os08g0562300	3.13167	5.70596	5.01851					4.27893	2.88228										Zinc finger, C2H2-type domain containing protein.
18291	Os03g0764100		2.52011	2.57623																Zinc finger transcription factor ZF1.
23664	Os11g0702400		2.72319	4.36729					5.08076						4.2203	2.82458				Zinc finger, C2H2-type domain containing protein.
32613	Os03g0820400		3.33929	3.83076					3.01454											Similar to ZPT2-13.
33138	Os11g0702400		2.64434	4.02191					4.49324						3.19493	3.65631				Zinc finger, C2H2-type domain containing protein.
34741	Os12g0583700		2.03717	2.38721																Zinc finger, C2H2-type domain containing protein.
35325	Os03g0437200	2.40326	5.48196	6.00026																Zinc finger, C2H2-type domain containing protein.
35840	Os11g0702400		2.67324	4.526					5.69915						2.93678					Zinc finger, C2H2-type domain containing protein.
38973	Os12g0170400		2.82744	2.78345																Zinc finger, C2H2-type domain containing protein.
39826	Os03g0764100		2.42005	2.57499																Zinc finger transcription factor ZF1.
40191	Os03g0820300								3.11724	3.01942										Similar to ZPT2-14.
41486	Os01g0859100	3.10178	4.69528	5.11711		2.25049	2.03134													Similar to WIP1 protein (Fragment).
41884	Os03g0820400		3.20098	3.76152					3.17588							2.07992				Similar to ZPT2-13.
321	Os01g0917400											2.69823	2.70113							Zinc finger, CCCH-type domain containing protein.
5425	Os09g0530600											2.0246								Conserved hypothetical protein.
12392	Os04g0438700												2.14318							Similar to Muscleblind-like protein.
18750	Os08g0126700										11.4453	30.5222	19.2335							Zinc finger, CCCH-type domain containing protein.
27481	Os11g0472000											2.15607	2.14395							Zinc finger, CCCH-type domain containing protein.
32499	Os04g0105000										2.02741									(Uracil-5)-methyltransferase family protein.
37847	Os01g0917400											2.79238	2.69658							Zinc finger, CCCH-type domain containing protein.
4110	Os03g0696300	2.14912	3.4915	4.28567																CCAAT-binding transcription factor, subunit B family protein.
4335	Os01g0834400		2.02618																	Similar to HAP3.
6803	Os03g0647600		3.26127	6.20522																Similar to Nf-Y-A subunit.
12739	Os02g0725900						2.51649													Histone-like transcription factor/archaeal histone/DNA topoisomerase family protein.
25956	Os03g0413000										2.01523	2.63014	2.38922							Similar to Potential histone-like transcription factor.
28346	Os03g0413000										2.15041	2.8687	2.64573							Similar to Potential histone-like transcription factor.
33888	Os08g0196700		2.12588	2.33978																Similar to Nuclear Y/CCAAT-box binding factor A subunit NF-YA.
34006	Os03g0696300	2.23337	3.15655	3.70542																CCAAT-binding transcription factor, subunit B family protein.
9682	Os12g0605500											2.34699	3.07256							Tesmin/TSO1-like, CXC domain containing protein.
2509	Os01g0295700			2.24107																Similar to Protein phosphatase-2C.
24192	Os03g0777700											2.20451	2.22033							FAR1 domain containing protein.
2122	Os08g0326100											2.01639								SMAD/FHA domain containing protein.
4254	Os11g0171700												2.08274							SMAD/FHA domain containing protein.
20631	Os11g0127800											2.04802								SMAD/FHA domain containing protein.
24183	Os11g0127800											2.13282								SMAD/FHA domain containing protein.
27619	Os12g0124000											2.10968								SMAD/FHA domain containing protein.
29089	Os11g0171700												2.14209							SMAD/FHA domain containing protein.
41475	Os11g0127800											2.06986								SMAD/FHA domain containing protein.
43454	Os11g0127800											2.09009								SMAD/FHA domain containing protein.
3879	Os06g0348800										2.16125	2.98939	2.61597							Homeodomain-like containing protein.
4152	Os02g0325600						2.34454				8.00567	25.5979	34.9392							Similar to Phosphate starvation response regulator-like protein.
4517	Os01g0844900											2.90846	2.60207							Homeodomain-like containing protein.
6681	Os06g0348800										2.14295	3.08772	2.74307							Homeodomain-like containing protein.
16099	Os02g0168200	3.66643	6.96406	10.6644																Similar to Transfactor-like protein.
16178	Os03g0764600										9.34905	9.82556	8.01691							Homeodomain-like containing protein.
18731	Os06g0348800										2.08541	2.95215	2.56574							Homeodomain-like containing protein.
19670	Os06g0670300	2.2303	3.57101	4.08712																Homeodomain-like containing protein.
23155	Os07g0119300										3.79331	4.06083	3.60308							Twin-arginine translocation pathway signal domain containing protein.
26513	Os06g0348800										2.31916	3.49263	2.72943							Homeodomain-like containing protein.
30454	Os12g0105600		2.63437	2.51564																Similar to Phosphate starvation regulator protein (Regulatory protein of P- starvation acclimation response Psr1).
32121	Os02g0139000	2.2034	4.06176	5.34067																Similar to Phosphate starvation regulator protein (Regulatory protein of P- starvation acclimation response Psr1).
41281	Os11g0106100	2.24353	3.83384	3.5066																Hypothetical protein.
224	Os05g0500600										2.36355	3.53795	3.57773							GRAS transcription factor domain containing protein.
8562	Os06g0610300										2.19101	3.67032	3.79186							Conserved hypothetical protein.
29067	Os11g0705200		2.26502	2.05189																Similar to Scarecrow-like 9 (Fragment).
29782	Os02g0681900		2.82224	3.04509																GRAS transcription factor domain containing protein.
42126	Os02g0681900		2.84088	3.22082																GRAS transcription factor domain containing protein.
746	Os01g0788800		2.00607																	Homeodomain-like containing protein.
1656	Os04g0569100		2.38369	2.41392																Similar to OCL1 homeobox protein.
2080	Os09g0379600			2.14764																Homeodomain-like containing protein.
3004	Os04g0569100		2.28372	2.3831																Similar to OCL1 homeobox protein.
4348	Os03g0198600		2.22782	2.45091																Similar to HAHB-7 (Fragment).
6383	Os02g0649300	3.0058	5.91416	8.03549		3.97285	5.85773		2.75764	2.90507										Similar to Short highly repeated, interspersed DNA (Fragment).
8334	Os03g0188900	2.01424	2.40583	2.64908																Similar to HAHB-7 (Fragment).
8726	Os09g0470500		2.68044	2.67497																Homeodomain leucine zipper protein.
10733	Os01g0840300										2.7781	3.44544	3.27299							Homeobox domain containing protein.
11905	Os06g0601000											2.44372	2.40964							Homeodomain-like containing protein.
15693	Os03g0727000										11.9995	19.1787	22.175							Similar to Homeobox protein OSH1.
16737	Os08g0481400		2.52011	2.49742																Similar to HAHB-7 (Fragment).
19179	Os05g0129700										3.74144	3.21739	3.49908							KNOX class homeodomain protein (Knotted1-type homeobox protein OSH71).
21072	Os06g0601000											2.30254	2.23227							Homeodomain-like containing protein.
21655	Os09g0470500		2.73211	2.67504																Homeodomain leucine zipper protein.
23310	Os08g0481400		2.66827	2.65545																Similar to HAHB-7 (Fragment).
28702	Os03g0771500		2.68385	2.52174																Knotted1-type homeobox protein OSH43.
28887	Os07g0129700										11.1927	11.9898	13.4394							OSH15 protein (Homeobox gene).
31325	Os09g0470500		2.78507	2.73687																Homeodomain leucine zipper protein.
31651	Os03g0727000										5.83828	8.12735	8.16996							Similar to Homeobox protein OSH1.
31838	Os03g0188900	2.04487	2.55366	2.87738																Similar to HAHB-7 (Fragment).
32650	Os01g0934300												2.02506							Similar to Flowering-time protein isoform beta.
34301	Os03g0771500		4.36254	3.96498																Knotted1-type homeobox protein OSH43.
35416	Os03g0198600		2.38695	2.38709																Similar to HAHB-7 (Fragment).
36146	Os04g0569100		2.29028	2.378																Similar to OCL1 homeobox protein.
406	Os03g0745000		2.46088	2.21959		2.66226	2.39068			2.33868										Winged helix repressor DNA-binding domain containing protein.
794	Os05g0530400	2.21707	3.58122	4.40383		2.61131														Heat stress transcription factor Spl7 (Heat shock transcription factor) (Heat shock factor RHSF10).
5299	Os01g0625300	2.08786	2.85423	2.42713																Similar to Heat shock transcription factor 31 (Fragment).
9868	Os03g0745000		2.59502	2.41069		3.16145				2.28903										Winged helix repressor DNA-binding domain containing protein.
11948	Os02g0527300								3.2178	3.14976										Similar to Heat shock transcription factor 31 (Fragment).
12145	Os08g0546800		3.44233	4.29632																Similar to Heat shock transcription factor 33 (Fragment).
16287	Os01g0625300	2.05435	2.83626	2.50008																Similar to Heat shock transcription factor 31 (Fragment).
21035	Os09g0526600			2.08745																Similar to Heat shock factor protein 3 (HSF 3) (Heat shock transcription factor 3) (HSTF 3).
24613	Os06g0553100	3.14748	4.74417	4.99454																Heat shock factor (HSF)-type, DNA-binding domain containing protein.
29540	Os05g0530400	2.72909	4.46302	4.43024		2.94971			2.06578											Heat stress transcription factor Spl7 (Heat shock transcription factor) (Heat shock factor RHSF10).
30582	Os03g0745000									2.48199										Winged helix repressor DNA-binding domain containing protein.
31011	Os09g0456800	2.30399	3.96761	4.15327																Similar to Heat stress transcription factor Spl7 (Heat shock transcription factor) (Heat shock factor RHSF10).
35318	Os03g0745000		2.49259	2.14307		2.29403				2.33208										Winged helix repressor DNA-binding domain containing protein.
38648	Os09g0456800	2.32302	3.89912	4.23434																Similar to Heat stress transcription factor Spl7 (Heat shock transcription factor) (Heat shock factor RHSF10).
39657	Os03g0745000		2.11458																	Winged helix repressor DNA-binding domain containing protein.
40016	Os01g0733200	2.45716	4.02195	4.2095																Similar to Heat shock transcription factor 29 (Fragment).
40939	Os02g0232000		2.98235	3.63251																Similar to Heat shock transcription factor 29 (Fragment).
43503	Os01g0733200	2.01558	3.70691	3.74041																Similar to Heat shock transcription factor 29 (Fragment).
14136	Os04g0598300												3.99126							Similar to Floricaula/leafy-like 2.
3947	Os12g0106200					2.03745														Similar to LOB domain protein 4.
17790	Os03g0287400		7.64157	6.3437		2.79797														Similar to LOB domain protein 4.
20623	Os03g0609500										2.30898	12.3588	21.6575							Similar to LOB domain protein 39.
20882	Os11g0106900					2.14873					2.10839	2.80823	2.47196							Lateral organ boundaries, LOB domain containing protein.
25801	Os07g0589000										4.95695	6.44855	5.03253							Lateral organ boundaries, LOB domain containing protein.
29946	Os01g0169400											3.04085	3.5484							Similar to LOB domain protein 25.
40212	Os03g0445700										7.65329	16.2877	19.7108							Similar to LOB domain protein 39.
3562	Os03g0752800			2.03458																MADS14 protein.
7920	Os07g0605200	2.61909	3.27843	3.40191																MADS box transcription factor 18 (OsMADS18) (MADS box protein 2) (MADS box protein 28) (FDRMADS7).
8255	Os06g0712700	2.15041	3.35821	3.69231																MADS-box protein SPW1.
8985	Os07g0605200	2.55394	3.16	3.26424																MADS box transcription factor 18 (OsMADS18) (MADS box protein 2) (MADS box protein 28) (FDRMADS7).
9237	Os05g0423400			2.21188																Similar to PISTILLATA-like MADS box protein.
12360	Os06g0712700	2.15659	3.23175	3.57936																MADS-box protein SPW1.
17835	Os01g0726400											2.49504	3.08064							Transcription factor, MADS-box domain containing protein.
18261	Os02g0682200		2.01677																	Similar to MADS box protein.
23620	Os03g0752800		2.06414	3.93059																MADS14 protein.
33120	Os07g0605200	2.66254	3.15584	3.23585																MADS box transcription factor 18 (OsMADS18) (MADS box protein 2) (MADS box protein 28) (FDRMADS7).
37193	Os03g0122600											2.82283	2.35781							Transcription factor, MADS-box domain containing protein.
42219	Os01g0913900										2.58961	2.2786	2.71914							Conserved hypothetical protein.
194	Os02g0749800											2.98385	2.72345							Mitochodrial transcription termination factor-related family protein.
2172	Os07g0409400										2.08059	3.02762	3.26393							Mitochodrial transcription termination factor-related family protein.
6390	Os07g0134700											2.05105								Mitochodrial transcription termination factor-related family protein.
7472	Os08g0515800										2.59818	3.98325	4.73814							Mitochodrial transcription termination factor-related family protein.
13538	Os03g0785200											3.13615	2.71341							Mitochodrial transcription termination factor-related family protein.
15782	Os07g0583200											2.34764	2.25235							Mitochodrial transcription termination factor-related family protein.
23633	Os05g0404000											3.32081	3.32259							Mitochodrial transcription termination factor-related family protein.
32435	Os11g0206600											2.29981	2.44641							Mitochodrial transcription termination factor-related family protein.
33157	Os06g0225100											2.47824	2.28497							Mitochodrial transcription termination factor-related family protein.
725	Os08g0433400		2.32217	2.26679																Similar to Transcription repressor MYB4 (Myb-related protein 4) (AtMYB4).
3081	Os04g0594100		2.32156	2.42672																Similar to P-type R2R3 Myb protein (Fragment).
3200	Os05g0442400	6.5995	13.2699	11.1593		3.27955	4.02744													Similar to MybSt1.
4267	Os01g0191900			2.02702																Similar to Blind.
4933	Os08g0428200	2.16122	4.79148	6.45206					2.01217											Similar to Typical P-type R2R3 Myb protein (Fragment).
5607	Os04g0517100	2.36371	4.52598	4.78968																Similar to Y19 protein.
9316	Os01g0695900		2.45928	4.50534												2.67098				OSMYB4.
10782	Os02g0579300		2.09395																	Similar to Transcription repressor MYB4 (Myb-related protein 4) (AtMYB4).
12403	Os01g0274800											2.20812								Conserved hypothetical protein.
14051	Os12g0238000												2.15155							Myb, DNA-binding domain containing protein.
14861	Os12g0564100	2.38106	5.08511	6.63902																Similar to R2R3MYB-domain protein (Fragment).
14984	Os12g0175400	4.27591	4.94449	5.90411		2.02686														Homeodomain-like containing protein.
15518	Os02g0695200	3.05493	3.63146	4.06442																Similar to P-type R2R3 Myb protein (Fragment).
17743	Os11g0684000	2.56163	5.20812	6.79312																Similar to Transcription factor MYB21 (Myb-related protein 21) (AtMYB21) (Myb homolog 3) (AtMyb3).
18236	Os06g0205100	4.2167	8.72197	7.01027																Similar to P-type R2R3 Myb protein (Fragment).
19144	Os03g0771100			2.06293																Myb, DNA-binding domain containing protein.
19242	Os02g0618400			2.97897			2.03505													Similar to Snapdragon myb protein 305 homolog.
21129	Os07g0629000			2.01524																Similar to P-type R2R3 Myb protein (Fragment).
22412	Os01g0702700		2.21315	2.12459																Similar to Transcription factor MYB86 (Myb-related protein 86) (AtMYB86) (Myb homolog 4) (AtMyb4).
22782	Os02g0618400			2.64229																Similar to Snapdragon myb protein 305 homolog.
23422	Os03g0315400		2.61116	3.32412																Similar to Typical P-type R2R3 Myb protein (Fragment).
23494	Os09g0532900	2.03535	2.53797	2.95702																Myb, DNA-binding domain containing protein.
23877	Os04g0517100		3.68819	3.60917																Similar to Y19 protein.
23931	Os05g0553400		2.32248	2.67548																Similar to Myb-related transcription factor-like protein (MYB transcription factor).
25330	Os01g0695900	2.07017	2.3564	3.9573																OSMYB4.
25912	Os09g0532900	2.01113	2.54082	2.9431																Myb, DNA-binding domain containing protein.
27030	Os03g0378500			2.10095
27613	Os07g0688200	4.28292	8.02476	12.3081		2.98941	2.36724													Similar to Typical P-type R2R3 Myb protein (Fragment).
27636	Os01g0709000		2.21329	2.02965																Similar to Transcription factor MYB1.
27846	Os12g0175400	4.25672	5.03971	6.0106																Homeodomain-like containing protein.
28531	Os09g0532900	2.18581	2.59906	3.09364																Myb, DNA-binding domain containing protein.
29035	Os05g0350900	2.1083																		Homeodomain-like containing protein.
30242	Os01g0853700	2.63286	3.21037	3.47766																Similar to MCB1 protein.
30976	Os06g0258000						2.31205													Similar to Typical P-type R2R3 Myb protein (Fragment).
32981	Os02g0754400		2.93285	2.93207																Myb, DNA-binding domain containing protein.
33043	Os01g0128000	2.25411	4.53366	6.37502																Myb, DNA-binding domain containing protein.
33953	Os02g0695200	2.74658	3.18199	3.55316																Similar to P-type R2R3 Myb protein (Fragment).
36499	Os09g0532900		2.12261	2.13596																Myb, DNA-binding domain containing protein.
38914	Os01g0863300		3.30954	4.2061					2.54653	2.34014										Similar to MCB2 protein.
41670	Os12g0564100	2.5424	4.82179	6.41003																Similar to R2R3MYB-domain protein (Fragment).
42757	Os08g0433400		2.1731	2.0835																Similar to Transcription repressor MYB4 (Myb-related protein 4) (AtMYB4).
43697	Os06g0205100	4.21883	8.31623	7.09732																Similar to P-type R2R3 Myb protein (Fragment).
44269	Os02g0624300	3.9926	12.1693	10.763																Similar to Y19 protein.
44638	Os04g0532800	2.28919	3.53393	3.21655																Myb, DNA-binding domain containing protein.
15103	Os01g0975300		2.06733	3.04341											2.21794					Similar to Typical P-type R2R3 Myb protein (Fragment).
22118	Os01g0975300		2.07839	3.107																Similar to Typical P-type R2R3 Myb protein (Fragment).
28362	Os11g0700500			2.29707																Similar to Snapdragon myb protein 305 homolog.
36766	Os12g0567300	2.09691	3.02485	3.09251																Myb, DNA-binding domain containing protein.
41946	Os01g0975300			2.58604																Similar to Typical P-type R2R3 Myb protein (Fragment).
195	Os01g0192300		2.0739	2.85721																Similar to I-box binding factor (Fragment).
3653	Os05g0114700			2.2571																Myb, DNA-binding domain containing protein.
5945	Os01g0524500										2.04706	2.6311	2.5203							Similar to Transcription factor MYBS3.
10223	Os05g0114700			2.29142																Myb, DNA-binding domain containing protein.
11779	Os05g0579600	2.33347	3.03098	3.7254																Homeodomain-like containing protein.
13772	Os01g0192300		2.23624	3.07519																Similar to I-box binding factor (Fragment).
31656	Os10g0562100			2.52444																Homeodomain-like containing protein.
34246	Os07g0443500		2.59894	2.93693																Myb, DNA-binding domain containing protein.
41367	Os04g0583900		2.1332	2.18152																Similar to LHY protein.
43261	Os02g0641300		2.11565																	Myb, DNA-binding domain containing protein.
795	Os03g0815100		2.0287	2.01762																Similar to OsNAC6 protein.
1290	Os11g0126900		3.15807	4.56585																Similar to NAC domain transcription factor.
1593	Os08g0200600	2.91547	2.77908	2.40801																Similar to NAC-domain containing protein 21/22 (ANAC021) (ANAC022). Splice isoform 2.
2639	Os07g0684800	2.73608	4.87866	4.2326																Similar to NAM / CUC2-like protein.
4068	Os03g0133000		2.07713	2.08222											2.36955					Similar to NAC-domain protein 14.
9186	Os12g0123800								2.63955											No apical meristem (NAM) protein domain containing protein.
9385	Os03g0815100		2.08086	2.05176																Similar to OsNAC6 protein.
9540	Os12g0477400		2.14513	2.24501																No apical meristem (NAM) protein domain containing protein.
10135	Os08g0433500		2.8672	2.87362																No apical meristem (NAM) protein domain containing protein.
14820	Os05g0421600		2.7098	2.87538																No apical meristem (NAM) protein domain containing protein.
15895	Os03g0327800	2.77137	4.03509	4.76143																No apical meristem (NAM) protein domain containing protein.
19095	Os07g0225300	2.23573	2.71813	2.38111																OsNAC3 protein.
21321	Os09g0509100		2.39404	2.29956																No apical meristem (NAM) protein domain containing protein.
22419	Os01g0816100		2.42732	2.40762		2.02702	2.22796													Similar to NAC domain protein.
25084	Os03g0109000	4.6562	9.11786	7.96345																Similar to NAC domain protein.
28016	Os10g0571600	2.62267	2.93819																	No apical meristem (NAM) protein domain containing protein.
28328	Os11g0154500	3.05787	3.82148	2.47697					2.50189						2.72205	2.56405				No apical meristem (NAM) protein domain containing protein.
28380	Os02g0623300	2.22452	3.97595	3.80056																Conserved hypothetical protein.
29111	Os02g0555300	2.02913	2.31246	2.67797																No apical meristem (NAM) protein domain containing protein.
29644	Os12g0123700		2.14141	2.72913					2.01489											No apical meristem (NAM) protein domain containing protein.
30382	Os02g0594800											2.24083	2.78989							No apical meristem (NAM) protein domain containing protein.
32178	Os07g0683200	3.08992	5.31848	9.1035																Similar to OsNAC6 protein.
33847	Os03g0815100		2.05472																	Similar to OsNAC6 protein.
33982	Os07g0225300	2.54958	3.04612	2.43419		2.17058														OsNAC3 protein.
35308	Os12g0123800								2.66869											No apical meristem (NAM) protein domain containing protein.
36315	Os03g0777000		2.54513	2.35728																Similar to NAC-domain containing protein 19 (ANAC019) (ANAC) (Abscicic-acid- responsive NAC).
36691	Os10g0413700										2.54658	2.97362	3.3261							No apical meristem (NAM) protein domain containing protein.
37671	Os01g0816100		2.35363	2.20264																Similar to NAC domain protein.
37947	Os06g0726300	2.50258	2.93437	2.49269																Similar to NAM-like protein.
38649	Os04g0619000	2.40595	5.20083	5.75935																Similar to NAM (No apical meristem) protein-like.
23268	Os02g0679700														2.15005	2.16831				Protein of unknown function DUF623, plant domain containing protein.
28144	Os07g0679200		2.77513	2.88457		3.35201	3.38295													Protein of unknown function DUF623, plant domain containing protein.
30081	Os01g0625900												2.01233							Protein of unknown function DUF623, plant domain containing protein.
34984	Os05g0324600		2.0895																	Protein of unknown function DUF623, plant domain containing protein.
4551	Os06g0699600		2.36378	2.59916																CCT domain containing protein.
6761	Os11g0101200											2.02849								Similar to CONSTANS-like protein CO6 (Fragment).
6785	Os05g0595300	2.75661	3.20519	3.08574																Similar to CONSTANS-like protein.
7441	Os06g0152200			2.03904																Zinc-finger protein R2931.
10957	Os01g0835700			2.01142																CCT domain containing protein.
11278	Os11g0101200											2.03724								Similar to CONSTANS-like protein CO6 (Fragment).
18233	Os10g0445900	2.28308	4.05685	4.59204					2.05804											Hypothetical protein.
19098	Os05g0595300	2.26906	2.5249	2.41868					2.20449											Similar to CONSTANS-like protein.
29445	Os06g0713000		2.49171	3.11373																Zinc finger, B-box domain containing protein.
34690	Os02g0148000											2.57345	2.17758							CCT domain containing protein.
36302	Os02g0148000											2.50659	2.12138							CCT domain containing protein.
38637	Os12g0209200															2.14578				Similar to CONSTANS-LIKE a.
7591	Os02g0799000	2.40512	3.01702	3.18148																Similar to DNA-binding protein phosphatase 2C.
30686	Os06g0145800										2.00151	4.18165	5.83227		2.33924	2.23705				ssDNA-binding transcriptional regulator family protein.
3252	Os06g0624900	2.084	2.61656	2.63243																Conserved hypothetical protein.
10146	Os02g0692700		2.30263	2.60107																Protein of unknown function DUF597 family protein.
17295	Os06g0624900	2.02297	2.64703	2.71312																Conserved hypothetical protein.
41895	Os02g0172800										2.24582	2.58672	3.46028							Similar to Zinc-binding protein.
8392	Os01g0236700											2.45928	2.40616							Plant regulator RWP-RK domain containing protein.
20319	Os01g0236700											2.38174	2.31016							Plant regulator RWP-RK domain containing protein.
1268	Os11g0448400										2.28362	4.21351	4.19562			2.01326				Similar to Sigma factor SIG2A.
14692	Os11g0448400										2.37701	4.37694	4.23659							Similar to Sigma factor SIG2A.
17004	Os03g0271100										2.31095	2.74235	2.25789							Similar to Sigma factor SIG2B.
43138	Os11g0448400										2.29032	4.26238	4.07083							Similar to Sigma factor SIG2A.
2814	Os02g0747400												2.20582							Similar to PCF1.
8231	Os05g0513100			2.01405																Similar to PlCYC4 protein (Fragment).
38626	Os11g0175700												2.17309							Similar to Transcription factor PCF3 (Fragment).
10617	Os02g0732400	2.12251				3.17292	3.67696													ZIM domain containing protein.
39541	Os10g0391400		6.13142	5.46735					2.78096	2.89										ZIM domain containing protein.
45088	Os02g0539600										2.25544	4.0053	4.32678							Homeodomain-like containing protein.
33991	Os02g0179400												2.17722
2074	Os09g0417600		2.90407	4.0256		3.10179	2.57874													WRKY transcription factor 76.
2581	Os01g0750100		2.06013	2.44262																Similar to WRKY transcription factor-like (WRKY transcription factor 13) (WRKY13).
3256	Os04g0287400			2.02215																Similar to WRKY transcription factor 51.
3807	Os03g0321700		2.25122	2.18289																Similar to WRKY transcription factor 55.
6637	Os11g0117400		2.74832	5.68788																DNA-binding WRKY domain containing protein.
7302	Os09g0417600		3.35393	4.63978		2.58334	2.29774													WRKY transcription factor 76.
7979	Os05g0322900	2.02309	3.03487	3.80163																Similar to WRKY transcription factor 45.
8367	Os01g0665500		2.6423	2.52911																WRKY3 (WRKY14) (WRKY transcription factor 16) (WRKY16).
8381	Os05g0322900	2.11315	3.03498	3.87398																Similar to WRKY transcription factor 45.
12537	Os11g0490900	2.04634	4.09128	5.10739																Similar to WRKY transcription factor 72.
13010	Os05g0183100		3.08225	3.40573																WRKY transcription factor 67.
13988	Os11g0117500	5.025	12.9413	22.4949		3.70753	2.84825													DNA-binding WRKY domain containing protein.
15015	Os07g0680400	3.4211	4.12145	3.26997																DNA-binding WRKY domain containing protein.
16919	Os01g0584900	2.99774	6.15168	4.68907					3.74259						2.13127					WRKY transcription factor 28-like (WRKY5) (WRKY transcription factor 77).
16995	Os09g0334500		2.48069	2.66412																WRKY transcription factor 74.
17043	Os09g0417800	2.83838	9.87297	18.589		3.79843	2.88634													WRKY transcription factor 62.
17166	Os01g0734000		2.24105	2.74398																Similar to WRKY DNA binding protein.
18114	Os03g0758000		2.06267																	Similar to WRKY DNA binding protein.
18226	Os03g0335200	2.15104	3.67685	4.52451											2.71862					Similar to WRKY1 (WRKY transcription factor 17).
18456	Os09g0334500		2.37456	2.56622																WRKY transcription factor 74.
18526	Os01g0734000		2.1295	2.66318																Similar to WRKY DNA binding protein.
19403	Os09g0417600		2.83838	3.57269		3.02034	2.50922													WRKY transcription factor 76.
19426	Os12g0116700	5.00175	12.7788	23.8188		4.02978	2.96628													Similar to WRKY transcription factor 64.
20408	Os02g0181300		3.51581	4.17221																WRKY transcription factor 71 (Transcription factor WRKY09).
20967	Os01g0665500		2.69496	2.62311																WRKY3 (WRKY14) (WRKY transcription factor 16) (WRKY16).
21954	Os06g0649000	4.81069	11.6268	12.2108					2.41036											Similar to WRKY transcription factor 28.
23104	Os05g0322900	2.07365	2.96544	3.69894																Similar to WRKY transcription factor 45.
23296	Os01g0246700	2.45848	3.6825	3.75905																Similar to WRKY transcription factor 1.
24219	Os02g0462800		2.2118	2.63337																WRKY transcription factor 42 (Transcription factor WRKY02).
24835	Os01g0826400	2.40629	3.79735	3.6034																WRKY transcription factor 24 (WRKY24).
25243	Os03g0657400	3.55479	6.78463	7.90726											2.29778					DNA-binding WRKY domain containing protein.
27404	Os02g0462800		2.93269	3.2365																WRKY transcription factor 42 (Transcription factor WRKY02).
27806	Os01g0826400	2.45021	3.8998	3.83716																WRKY transcription factor 24 (WRKY24).
28109	Os05g0583000	3.12619	7.73808	13.8256		3.56836	2.67189													Similar to WRKY transcription factor 34.
28342	Os11g0116900		2.13392	2.12019																Similar to WRKY transcription factor 46 (Fragment).
28468	Os05g0343400		2.0847	2.20825																WRKY transcription factor 53 (Transcription factor WRKY12).
29281	Os05g0537100	2.25985	3.4006	4.23579																Similar to WRKY transcription factor 59.
29453	Os12g0116600		2.09197	4.39031																Similar to Transcription factor (Fragment).
30738	Os01g0656400		2.25327	2.01887																Similar to WRKY transcription factor 15.
32977	Os05g0565900		3.31643	3.60242		2.8776	2.55814													Similar to WRKY transcription factor 49.
33212	Os01g0246700		2.21591	2.15674																Similar to WRKY transcription factor 1.
34338	Os01g0626400		2.03046																	DNA-binding protein WRKY2-like (WRKY transcription factor 11) (WRKY16).
36773	Os05g0343400		2.14035	2.35119																WRKY transcription factor 53 (Transcription factor WRKY12).
37964	Os01g0750100			2.29191																Similar to WRKY transcription factor-like (WRKY transcription factor 13) (WRKY13).
38692	Os01g0821600	3.15259	2.87475	2.70355																WRKY transcription factor 48-like protein (WRKY transcription factor 21).
39469	Os11g0117600	2.1526	3.76428	7.65364		3.27809	3.11202													Similar to WRKY transcription factor 50 (Fragment).
39508	Os05g0571200	2.17834	2.72576	3.04264			2.08214													Similar to WRKY transcription factor 19.
40213	Os03g0798500	2.03003	3.31537	3.45818																WRKY transcription factor 6.
40572	Os01g0584900	2.70967	5.69323	4.39922					4.07453						2.46518	2.06705				WRKY transcription factor 28-like (WRKY5) (WRKY transcription factor 77).
43844	Os02g0181300		2.63973	2.74282																WRKY transcription factor 71 (Transcription factor WRKY09).
103	Os09g0466400										4.79652	6.0188	6.2427							Similar to ZF-HD homeobox protein.
19944	Os02g0706600											2.5283	2.86022							ZF-HD homeobox protein Cys/His-rich dimerisation region domain containing protein.
39849	Os08g0438400										2.04825									ZF-HD homeobox protein Cys/His-rich dimerisation region domain containing protein.
43083	Os03g0718500										2.36688	3.0782	4.03147							ZF-HD homeobox protein Cys/His-rich dimerisation region domain containing protein.
13	Os01g0721700		2.1394																	Hypothetical protein.
22	Os03g0685100										2.14628	3.83363	4.43997		2.34245	2.15277				tRNA/rRNA methyltransferase, SpoU domain containing protein.
28	Os02g0236600		2.02449																	Similar to Class III peroxidase GvPx2b (Fragment).
49	Os08g0484600		2.02108	2.54041																OSK4.
60	Os12g0167900										2.34577	2.75031	3.41109							60S ribosomal protein L3.
64	Os03g0151500	2.44964	2.57999	3.64586																Conserved hypothetical protein.
73	Os12g0188700											2.46021	2.70943							Similar to Thioredoxin (TRX).
105	Os07g0490400											2.84245	3.29114							Peptidylprolyl isomerase, FKBP-type domain containing protein.
109	Os03g0299900										2.08143	2.73848	2.70471							Similar to Plastid aminotransferase (Fragment).
118	Os11g0672700												2.07022							ATP-dependent DNA helicase RecQ family protein.
122	Os03g0834000										2.20079	2.81823	3.05217							Flap endonuclease-1b (EC 3.-.-.-) (OsFEN-1b).
138	Os04g0555300					2.04755	2.0495													Major facilitator superfamily protein.
140	Os01g0363500			2.0431																Conserved hypothetical protein.
149	Os05g0502000								2.00555							2.21375				Similar to Cyclic nucleotide-gated ion channel 4 (AtCNGC4) (Cyclic nucleotide-and calmodulin-regulated ion channel 4) (AtHLM1).
181	Os02g0617700										2.22226	2.47558	2.7626							Nucleic acid-binding, OB-fold domain containing protein.
187	Os01g0136800			2.16672																Protein kinase-like domain containing protein.
188	Os01g0911300										2.3382	3.24926	3.27386							Similar to Transporter associated with antigen processing-like protein.
192	Os03g0816800		2.80785	3.12277																Protein of unknown function DUF567 family protein.
203	Os02g0158800												2.15916							Protein of unknown function DUF246, plant family protein.
207	Os05g0408900										2.23781	3.68885	3.34875							Similar to 1-D-deoxyxylulose 5-phosphate synthase.
231	Os12g0640700	2.10994		2.10457																N/apple PAN domain containing protein.
239	Os01g0253900			2.33481		3.1562	4.18702													Lipase, class 3 family protein.
268	Os03g0115300											3.16977	4.13284							Tetratricopeptide-like helical domain containing protein.
269	Os07g0663000		3.32994	3.37873																Conserved hypothetical protein.
272	Os02g0777400												2.18022							Similar to ERECTA-like kinase 1.
277	Os01g0843900												2.04977
281	Os09g0468900		2.92355	2.92526																Conserved hypothetical protein.
285	Os01g0804400			2.04724																Cytochrome P450 family protein.
296	Os10g0522700										2.23205	2.82445	3.16927							Conserved hypothetical protein.
299	Os10g0127900										7.50036	14.0939	18.6018							Conserved hypothetical protein.
304	Os01g0218900		2.29369	2.38007																PWWP domain containing protein.
307	Os02g0110200										2.79303	5.31533	3.29479							Similar to Hydroperoxide lyase.
309	Os06g0550000										2.21218									Similar to 60S ribosomal protein L11-2 (L16). Splice isoform 2.
312	Os03g0323100										2.31808	3.25708	2.89246							Hypothetical protein.
324	Os03g0231600	2.5603	4.39949	3.97639																Similar to Branched-chain-amino-acid aminotransferase 3, chloroplast precursor (EC 2.6.1.42) (Atbcat-3).
353	Os06g0483500											2.71715	2.99348							Hypothetical protein.
354	Os03g0629800			2.06705			2.38976													Conserved hypothetical protein.
355	Os07g0635200	2.81306	3.9467	4.62156																Cytochrome P450 family protein.
357	Os12g0631800											2.03899	2.32547							Similar to Phytoene dehydrogenase-like.
376	Os07g0564200		3.0785	3.28484																Conserved hypothetical protein.
384	Os01g0736900		2.33711	2.29807																Reticulon family protein.
392	Os01g0840700										2.25193									Similar to 60S ribosomal protein L36.
403	Os01g0136200		3.97949	4.68378																16.9 kDa class I heat shock protein.
442	Os11g0490100										2.56578	2.43774	2.37577							Protein of unknown function DUF579, plant family protein.
451	Os10g0468500			2.52135																Tyrosine protein kinase domain containing protein.
456	Os05g0412900										2.57774	2.9167	2.82279							Conserved hypothetical protein.
457	Os01g0253900			2.1241																Lipase, class 3 family protein.
462	Os04g0602000										2.2001	4.09369	4.52927		2.41721	2.27211				Conserved hypothetical protein.
473	Os09g0266300										2.11589									Hypothetical protein.
502	Os05g0556700												2.21449							Similar to Cct2-prov protein.
541	Os02g0833400											2.12236								Conserved hypothetical protein.
557	Os05g0280700											2.07139	2.33186							Similar to Resistance protein candidate (Fragment).
578	Os03g0266300			2.49316																Class I low-molecular-weight heat shock protein 17.9.
586	Os05g0541100		2.02124	2.00837																IQ calmodulin-binding region domain containing protein.
605	Os12g0133800											2.81184	3.20994							Similar to Auxin efflux carrier protein.
610	Os05g0387200						2.11214					2.70179	2.67402							Similar to UDP-sulfoquinovose synthase, chloroplast precursor (EC 3.13.1.1) (Sulfite:UDP-glucose sulfotransferase) (Sulfolipid biosynthesis protein) (SoSQD1).
621	Os03g0323200											4.34998	4.09875							Similar to Protoporphyrin IX Mg-chelatase subunit precursor.
623	Os10g0569500		2.35427	2.83955											2.18082					Conserved hypothetical protein.
635	Os12g0143800										2.23329	3.23967	3.33055							Similar to Disrupted meiotic cDNA 1 protein (Fragment).
642	Os02g0719700	2.31129	3.34542	3.86184																IQ calmodulin-binding region domain containing protein.
652	Os02g0173100											2.01355	2.0004							Similar to Cytochrome P450 97B3 (EC 1.14.-.-).
663	Os07g0676900					3.6459	3.00383													Similar to Peroxidase (EC 1.11.1.7).
667	Os07g0601100			2.33335																Similar to NADPH HC toxin reductase (Fragment).
670	Os12g0277500										2.19243	3.98259	3.89813							Similar to RuBisCO subunit binding-protein alpha subunit, chloroplast precursor (60 kDa chaperonin alpha subunit) (CPN-60 alpha) (Fragment).
672	Os05g0215000											2.11789	2.4639							BURP domain containing protein.
688	Os09g0570900		2.07704	2.27922																Amino acid-binding ACT domain containing protein.
689	Os09g0555500		2.35758	2.46939																Similar to Phytoene synthase 1, chloroplast precursor (EC 2.5.1.-) (Fruit ripening specific protein pTOM5).
692	Os06g0542300														2.50959					Heavy metal transport/detoxification protein domain containing protein.
719	Os06g0293500		2.17128	3.37026																Conserved hypothetical protein.
721	Os02g0145600		2.10416																	Conserved hypothetical protein.
731	Os04g0565200					2.88043	2.3932													Similar to Cis-zeatin O-glucosyltransferase 1 (EC 2.4.1.215) (cisZOG1).
736	Os02g0137200											2.32164	2.48124							Similar to 50S ribosomal protein L3-1, chloroplast precursor.
739	Os01g0743500	3.99544	5.18026	5.34246																Cytosolic NADP malic enzyme.
753	Os06g0167200		2.02014	2.08214																Similar to RING-H2 finger protein ATL1R (RING-H2 finger protein ATL8).
757	Os06g0121800					2.52649	2.41714													Peptidase A1, pepsin family protein.
782	Os01g0120400		2.3804	2.51137																Alanyl-tRNA synthetase, class IIc family protein.
784	Os02g0265900		2.31534	2.31509																Reticulon family protein.
786	Os04g0652600										2.27641	2.60975	2.59206							Conserved hypothetical protein.
806	Os04g0692600												2.15265							Conserved hypothetical protein.
812	Os03g0178200											4.51615	5.20986							Protein of unknown function YGGT family protein.
822	Os11g0639300															2.07666				Protein of unknown function DUF594 family protein.
838	Os09g0452700														2.36365	2.19652				Ubiquitin.
841	Os02g0298100											2.00131								Conserved hypothetical protein.
842	Os07g0616500			2.05826																Similar to (S)-2-hydroxy-acid oxidase, peroxisomal (EC 1.1.3.15) (Glycolate oxidase) (GOX) (Short chain alpha-hydroxy acid oxidase).
857	Os10g0459900		2.40086	2.51717																Conserved hypothetical protein.
867	Os08g0465400											2.49381	2.64362							Conserved hypothetical protein.
868	Os03g0289400											2.88873	3.09914							Similar to Rhodanese-like family protein.
872	Os05g0157300											2.62852	2.89157							4Fe-4S ferredoxin, iron-sulfur binding domain containing protein.
876	Os05g0116100			2.28362																Dehydroascorbate reductase.
886	Os07g0684100											2.51797	2.55028							Similar to Thioredoxin-like 1.
887	Os04g0471300		2.42077	2.42059																Conserved hypothetical protein.
890	Os12g0501900											3.05845	4.62267							Conserved hypothetical protein.
909	Os04g0691600											3.84364	4.92487							Similar to 30S ribosomal protein S17.
924	Os01g0769900										2.05014	3.12275	3.5512		2.20414	2.11496				Conserved hypothetical protein.
928	Os01g0880800												3.14252							Similar to Acyl-[acyl-carrier-protein] desaturase, chloroplast precursor (EC 1.14.19.2) (Stearoyl-ACP desaturase).
943	Os11g0701000					4.10059	2.55551													Class III chitinase homologue (OsChib3H-c).
952	Os03g0305500										2.07941	2.30703	2.36455							Argininosuccinate lyase domain containing protein.
954	Os03g0811700			2.0557																Similar to Pre-mRNA branch site protein p14 (SF3B 14 kDa subunit).
959	Os03g0235000	3.7345	7.50612	5.77165																Peroxidase (EC 1.11.1.7).
965	Os04g0462400		2.13381	2.57514																Amino acid/polyamine transporter II family protein.
973	Os04g0671100	2.55488	4.15032	3.97691																Hypothetical protein.
978	Os07g0224000										2.60599									Ribosomal protein L24E family protein.
981	Os10g0529500		2.20952	3.08928					2.65433											Similar to Glutathione-S-transferase 2.
983	Os03g0126300											2.58914	2.81995		2.11614					SAM (and some other nucleotide) binding motif domain containing protein.
986	Os01g0191200											2.76487	2.07492							Similar to Acid phosphatase.
989	Os12g0595800		2.49971	3.03883																Protein kinase-like domain containing protein.
992	Os02g0773500											4.3778	6.38014		3.05653	2.69038				Conserved hypothetical protein.
999	Os05g0562800		2.47802	2.54242																Protein of unknown function DUF679 family protein.
1001	Os07g0673400										2.0807	2.00107	2.00291							Universal stress protein (Usp) family protein.
1009	Os02g0681700		2.82276	2.80076																Protein kinase domain containing protein.
1012	Os08g0192900										2.68694	3.08065	3.4455							RNA-binding region RNP-1 (RNA recognition motif) domain containing protein.
1014	Os04g0531500		2.18599	2.45272																Concanavalin A-like lectin/glucanase domain containing protein.
1031	Os03g0565200											2.38326								Haloacid dehalogenase-like hydrolase domain containing protein.
1032	Os01g0734800		2.14244	2.39908					2.41073											UDP-glucuronosyl/UDP-glucosyltransferase family protein.
1035	Os03g0307300															3.64216				Nicotianamine synthase 1 (EC 2.5.1.43) (S-adenosyl-L-methionine:S- adenosyl-L-methionine:S-adenosyl-methionine 3-amino-3- carboxypropyltransferase 1) (OsNAS1).
1036	Os05g0461400		2.29925	2.43031																Similar to Histone H2A.2.1.
1044	Os07g0160300										2.15101	2.24173								Conserved hypothetical protein.
1048	Os10g0475900		3.00944	3.58864																Ubiquitin domain containing protein.
1062	Os01g0214800		2.96375	2.9335																Lipolytic enzyme, G-D-S-L family protein.
1075	Os03g0718800						2.31343													Similar to Physical impedance induced protein.
1077	Os09g0525400		2.01264																	Similar to RING finger protein 13 (C-RZF).
1096	Os04g0611400		2.21375						2.13809											Similar to Vacuolar sorting receptor 7 precursor (AtVSR7) (Epidermal growth factor receptor-like protein 3) (AtELP3) (BP80-like protein f) (AtBP80f).
1122	Os06g0354700		3.18507	3.55565																Esterase/lipase/thioesterase domain containing protein.
1138	Os04g0627300											2.47279	2.53645					2.39821		Conserved hypothetical protein.
1139	Os08g0117300										2.1123	2.14977	2.19998							Similar to 40S ribosomal protein S13.
1155	Os01g0232300											2.01823								Similar to Zinc phosphodiesterase ELAC protein 1 (EC 3.1.26.11) (Ribonuclease Z 1) (RNase Z 1) (tRNase Z 1) (tRNA 3 endonuclease 1) (ElaC homolog protein 1). Splice isoform 2.
1156	Os12g0605800											2.02384								Similar to 3-methylcrotonyl CoA carboxylase biotin-containing subunit (Fragment).
1164	Os03g0413100			2.1226																Similar to ACR4.
1166	Os11g0707900												2.1312							Protein of unknown function DUF740 family protein.
1171	Os07g0628900			2.14497																Similar to KI domain interacting kinase 1.
1175	Os06g0236300		2.68054	2.93356																Conserved hypothetical protein.
1184	Os03g0308100										2.19554	2.98806	2.9183							Peptidase S14, ClpP family protein.
1196	Os09g0414900										2.06346				4.23849	4.59594				Similar to GASA5-like protein (Fragment).
1206	Os02g0168800										2.43173	4.74487	5.52121							Similar to Porphobilinogen deaminase (Fragment).
1218	Os01g0805000											4.81098	5.76762							Ribosomal protein L34 family protein.
1220	Os01g0721900										2.33475	2.5216	2.48115							Similar to Nuclear RNA binding protein B (Fragment).
1222	Os10g0555700	2.04415	2.81463	2.86317																Beta-expansin.
1240	Os03g0752500	2.59559	3.9894	3.91836																Non-protein coding transcript, unclassifiable transcript.
1246	Os01g0934400										2.218									Photosystem II oxygen evolving complex protein PsbP family protein.
1252	Os04g0404400	4.08619	7.69996	8.45421		4.1825	2.9808													Conserved hypothetical protein.
1259	Os03g0225100			2.13022																Protein kinase-like domain containing protein.
1260	Os01g0839100		3.11464	4.46488																Conserved hypothetical protein.
1262	Os01g0889800										2.32556	4.99204	5.72527							Rhodanese-like domain containing protein.
1265	Os04g0353200											2.08447	2.0533							Conserved hypothetical protein.
1266	Os06g0493100	2.86963	5.4126	6.83927					3.78069	3.3572					2.15636					Conserved hypothetical protein.
1270	Os04g0382300											2.07091								Similar to SNF1-related protein kinase regulatory gamma subunit 1 (AKIN gamma1) (AKING1).
1293	Os05g0487300		2.23372	2.31999																Conserved hypothetical protein.
1300	Os01g0597600	2.69314	8.88332	13.4541																Amino acid/polyamine transporter II family protein.
1308	Os03g0146800					8.02374	14.5129													Non-protein coding transcript, unclassifiable transcript.
1316	Os01g0905200														2.29339	2.013				Exo70 exocyst complex subunit family protein.
1323	Os02g0140500		2.21728	2.37618																Similar to mutator-like transposase [Oryza sativa (japonica cultivar-group)].
1335	Os03g0704400												2.1749							Protein kinase domain containing protein.
1336	Os04g0166300			2.01968																Non-protein coding transcript, uncharacterized transcript.
1343	Os01g0551000		2.37716	2.78561																Conserved hypothetical protein.
1346	Os05g0417300		2.07073	2.23691																Conserved hypothetical protein.
1348	Os06g0726200		2.68084	3.48853																Endochitinase precursor (EC 3.2.1.14).
1370	Os10g0422200												3.59152							Similar to Homocysteine S-methyltransferase 3 (EC 2.1.1.10) (S- methylmethionine:homocysteine methyltransferase 3) (SMM:Hcy S- methyltransferase 3) (ZmHMT-3).
1382	Os10g0518300		2.03088	2.048																Protein prenyltransferase domain containing protein.
1399	Os02g0822600											2.87872	3.38627							Similar to Chloroplast 50S ribosomal protein L9 (Fragment).
1403	Os10g0407100											2.069	2.27785							Ribosomal L32p protein family protein.
1407	Os12g0538700										49.3772	48.7846	23.4864		3.14534	3.97905				Similar to AT.I.24-1 protein (Fragment).
1411	Os09g0410400										2.07878	2.60797	2.72234							Zinc finger, RING-type domain containing protein.
1434	Os02g0640200		2.54716	2.63888																Conserved hypothetical protein.
1438	Os06g0730600												2.16217							Peptidase S9A, prolyl oligopeptidase family protein.
1451	Os08g0564300											2.21151	2.21769							ABC transporter, transmembrane region domain containing protein.
1453	Os08g0236700											2.13429	2.28166							Conserved hypothetical protein.
1459	Os01g0717000		2.0868	2.06384																Similar to GmCK1p (EC 2.7.1.32).
1466	Os08g0485400		3.01287	2.88219																Similar to 2-nitropropane dioxygenase-like protein.
1481	Os04g0382300											2.18494								Similar to SNF1-related protein kinase regulatory gamma subunit 1 (AKIN gamma1) (AKING1).
1496	Os01g0372400	2.83041	3.94053	3.57134					2.61269											Glutathione S-transferase, N-terminal domain containing protein.
1498	Os01g0924000											2.06628	2.21451							Similar to Chloroplast 50S ribosomal protein L27 (Fragment).
1502	Os10g0415300											2.26707								Similar to Glutathione reductase (Fragment).
1511	Os01g0139900		4.1412	4.13292																Conserved hypothetical protein.
1517	Os08g0546300	2.3396	3.57764	3.86554																Conserved hypothetical protein.
1526	Os11g0701200					6.21047	4.15786													Glycoside hydrolase, family 18 protein.
1540	Os04g0654500		2.14486	2.89588					2.53543						2.74398					Conserved hypothetical protein.
1555	Os07g0551500					3.09757	2.53988													Similar to Cellulose synthase.
1557	Os06g0594400										7.71575	9.65543	5.35897							Cyclin-like F-box domain containing protein.
1558	Os03g0701200					2.02294	2.17509													Similar to Sugar-starvation induced protein (Fragment).
1562	Os04g0175600										5.18114	5.40879	4.54962							Similar to 0-methyltransferase (EC 2.1.1.6) (Fragment).
1567	Os05g0568100	2.32703	4.18557	4.51245																Similar to Iron sulfur cluster assembly protein 1, mitochondrial precursor (Iron sulfur cluster scaffold protein 1).
1568	Os07g0258400		2.13095											92.461	194.683	194.378				OsNramp1 (Integral membrane protein).
1572	Os03g0268900												2.11155							Similar to Short chain alcohol dehydrogenase-like.
1576	Os05g0548900										4.26473	9.12397	13.6663							Similar to Phosphoethanolamine methyltransferase.
1589	Os07g0198300		2.05516																	Plant lipid transfer/seed storage/trypsin-alpha amylase inhibitor domain containing protein.
1591	Os10g0465700		2.11333	2.27104																Similar to Beta-amylase PCT-BMYI (EC 3.2.1.2).
1594	Os05g0532600												2.00044							Similar to Hexokinase.
1602	Os04g0493100		2.00999																	Basic helix-loop-helix dimerisation region bHLH domain containing protein.
1603	Os02g0101000										2.98493	4.05054	5.05811							Amino acid/polyamine transporter II family protein.
1607	Os01g0872800											2.20438	2.26154							Similar to 3-phosphoinositide-dependent protein kinase-1 (Fragment).
1610	Os03g0153900	2.09444	3.69782	3.24484					2.29281											Aromatic-ring hydroxylase family protein.
1622	Os11g0145400		2.23641	2.55794																Similar to Ubiquitin-like protein 5.
1627	Os05g0503300										2.46603	3.0654	2.98764							Similar to Sulfite reductase (Fragment).
1646	Os05g0480000										2.45041	3.58112	3.13861							Protein kinase domain containing protein.
1651	Os09g0540600												2.7054							Similar to WD-40 repeat protein MSI1.
1653	Os02g0107200												2.2035							Diphosphomevalonate decarboxylase family protein.
1684	Os06g0133500		3.83379	6.32902																Conserved hypothetical protein.
1685	Os05g0516700		2.19402	2.60572		2.51548														Conserved hypothetical protein.
1686	Os03g0856500										2.90776	5.85108	5.7283							Similar to Plastid-specific 30S ribosomal protein 1, chloroplast precursor (CS- S5) (CS5) (S22) (Ribosomal protein 1) (PSRP-1).
1705	Os01g0205300											2.17749	2.03388							Rho termination factor, N-terminal domain containing protein.
1711	Os12g0211500	2.0081	2.29243	3.2164																Leucine rich repeat, N-terminal domain containing protein.
1734	Os07g0124900										16.9001	10.0618	25.2511							Allergen V5/Tpx-1 related family protein.
1745	Os08g0136700					7.35518	6.31471													Protein of unknown function DUF26 domain containing protein.
1747	Os03g0215700			2.34916																Myosin II heavy chain-like family protein.
1749	Os08g0156600						2.19311													Major facilitator superfamily protein.
1769	Os02g0820200					2.03753														Zinc finger, RING-type domain containing protein.
1775	Os04g0405300	2.62977	5.4401	7.10986												2.04231				Similar to Stem secoisolariciresinol dehydrogenase (Fragment).
1779	Os04g0473400										2.07799									Similar to 60S ribosomal protein L6-B (L17) (YL16) (RP18).
1804	Os01g0678600										2.22231	4.47819	5.19018							Ribosomal protein S20 family protein.
1808	Os07g0623200											2.24742								Heavy metal transport/detoxification protein domain containing protein.
1811	Os04g0261400												2.00214							Cytochrome c region domain containing protein.
1817	Os01g0142300						2.2813													Glycosyl transferase, group 1 domain containing protein.
1819	Os01g0369900																	2.84618		Similar to Oxo-phytodienoic acid reductase.
1832	Os04g0635700											4.44708	5.9787							Ribbon-helix-helix domain containing protein.
1837	Os02g0590400	2.0225	2.07353																	Lecithin:cholesterol acyltransferase family protein.
1841	Os09g0133600		2.20615	2.54228																PAP fibrillin family protein.
1853	Os06g0708700										2.12371	2.23552	2.32208							Similar to Nodulin-like protein.
1854	Os08g0332700										2.37562	2.69126	2.76875							Pentatricopeptide repeat containing protein.
1867	Os05g0560000											2.85724	2.79439							Photosystem I reaction center subunit VI, chloroplast precursor (PSI- H) (Light-harvesting complex I 11 kDa protein) (GOS5 protein).
1885	Os01g0642200			2.23821																Conserved hypothetical protein.
1897	Os03g0266900		2.46653	2.95953		2.21635														Low molecular mass heat shock protein Oshsp17.3.
1900	Os01g0368900										195.621	325.771	193.278		4.07088	6.24228		4.33829		Similar to GLUTAREDOXIN.
1904	Os01g0217300											2.09515	2.11384							Peptidase C1A, papain family protein.
1924	Os01g0621900										3.93355	5.96209	5.33923							Conserved hypothetical protein.
1932	Os03g0843000	2.09105	3.47857	3.26131																Non-protein coding transcript, uncharacterized transcript.
1936	Os01g0720500											2.07237	2.32029							Similar to Type I chlorophyll a/b-binding protein b (Fragment).
1937	Os03g0105600											2.33561	2.69737							Similar to Tubulin beta-2 chain (Beta-2 tubulin).
1944	Os04g0286300	2.01721	2.55254	2.21264																EGF-like calcium-binding domain containing protein.
1945	Os05g0408900												2.00478							Similar to 1-D-deoxyxylulose 5-phosphate synthase.
1946	Os05g0466700		2.06442																	Conserved hypothetical protein.
1986	Os02g0787600			3.02217																Ionotropic glutamate receptor family protein.
1991	Os09g0426800												2.14427							Similar to Glossy1 protein.
1995	Os06g0633100										13.688	15.0484	14.8913							Conserved hypothetical protein.
2006	Os07g0413800			2.43309																Conserved hypothetical protein.
2014	Os05g0459300		2.23567																	Conserved hypothetical protein.
2016	Os08g0201700	2.90035	2.51136	2.47066																Protein kinase-like domain containing protein.
2017	Os07g0523600		2.13658	2.26794																Similar to Glucose-6-phosphate/phosphate-translocator precursor.
2033	Os05g0353400											2.00457	2.27033							Armadillo-like helical domain containing protein.
2059	Os12g0106000				4.5233	6.17918	3.65743													Similar to Ferritin 1, chloroplast precursor (EC 1.16.3.1) (ZmFer1).
2070	Os04g0401700	3.17459	5.13218	3.46926																Potassium transporter 1 (OsHAK1). Splice isoform 2.
2076	Os07g0100300											3.45357	3.50741							Conserved hypothetical protein.
2089	Os12g0564400											2.76932	2.98196							Similar to Thylakoid lumenal 21.5 kDa protein, chloroplast precursor.
2103	Os05g0105600										2.22775	2.8697	2.90202							YT521-B-like protein family protein.
2121	Os05g0159200		2.40149	2.31125																Lipolytic enzyme, G-D-S-L family protein.
2131	Os05g0520600		2.24249	2.39684																Conserved hypothetical protein.
2137	Os02g0744000											3.50372	4.68895							Conserved hypothetical protein.
2144	Os05g0188100										3.06419	4.07569	3.24823							Conserved hypothetical protein.
2153	Os03g0854200										2.0644									Exoribonuclease domain containing protein.
2167	Os08g0382400										2.12926	4.29366	4.27428							Peptidyl-prolyl cis-trans isomerase, cyclophilin type domain containing protein.
2173	Os03g0382100											2.06527	2.43178							Very-long-chain 3-ketoacyl-CoA synthase family protein.
2175	Os03g0767900		2.21323	2.3489																Protein of unknown function DUF588 family protein.
2176	Os03g0700400		2.01845	2.50592																Similar to Lipoxygenase 1 (EC 1.13.11.12).
2179	Os09g0130300									3.87794						2.03778				Conserved hypothetical protein.
2196	Os03g0828100											5.02585	6.95031							Similar to 50S ribosomal protein L18.
2200	Os05g0217800										3.78974	26.686	44.5104							Virulence factor, pectin lyase fold family protein.
2203	Os07g0422100		4.48197	4.34526																AWPM-19-like family protein.
2218	Os03g0800000		2.29662	2.66163																Similar to Nitrate and chloride transporter.
2254	Os04g0126500											2.6928	3.45308							Hypothetical protein.
2257	Os04g0656800												2.05109		2.00615					Similar to Peroxidase precursor (EC 1.11.1.7).
2262	Os07g0670300			2.52945			2.51348		2.56281	2.82026										C2 calcium/lipid-binding region, CaLB domain containing protein.
2269	Os04g0420900					2.03952														Similar to Receptor-like protein kinase.
2301	Os02g0134300	2.16766	4.72849	5.05827																Protein of unknown function DUF701, zinc-binding putative family protein.
2303	Os12g0278700			2.18816																Similar to Cystinosin homolog.
2307	Os03g0608000			2.03302		6.71225	5.30804													Hypothetical protein.
2311	Os05g0381500											2.78819	2.68469							Conserved hypothetical protein.
2316	Os07g0293000	2.3521	3.60863	3.68317																Cytochrome P450 family protein.
2318	Os03g0759500											3.37533	3.85466							Origin recognition complex 5.
2319	Os02g0525600											2.44445	2.19406							Conserved hypothetical protein.
2343	Os05g0519700	3.37409	6.20055	8.88207		2.12667														Heat shock protein 101.
2348	Os04g0679800		2.07237																	Similar to RNA-binding protein-like protein.
2353	Os01g0850900		2.44418	2.62667																SOUL heme-binding protein family protein.
2362	Os02g0759400		2.44256	2.92832																Zinc finger, RING-type domain containing protein.
2363	Os10g0180800										2.29723	5.26952	7.37876							EGF domain containing protein.
2366	Os02g0327000		2.04639	2.10398																C2 domain containing protein.
2372	Os03g0203200										3.71715	3.77659	2.77419							Esterase/lipase/thioesterase domain containing protein.
2374	Os02g0255700										2.66368	6.06605	5.91108							Conserved hypothetical protein.
2390	Os08g0421400											2.00157	2.03104							Conserved hypothetical protein.
2396	Os04g0446500										2.44758	2.32931	2.21468							Similar to FK506-binding protein 2 precursor (EC 5.2.1.8) (Peptidyl-prolyl cis- trans isomerase) (PPIase) (Rotamase) (FKBP-13) (FKBP-15).
2402	Os11g0482400											2.4228	2.67624							Tetratricopeptide-like helical domain containing protein.
2403	Os02g0209300	3.5794	9.14525	10.0398					2.34022											Non-protein coding transcript, unclassifiable transcript.
2413	Os01g0841000		2.24086	2.27194																ENTH/VHS domain containing protein.
2416	Os10g0371200		2.23038	2.22092																Conserved hypothetical protein.
2417	Os01g0702500		2.19362																	Similar to Dehydrin DHN1 (B8).
2429	Os04g0206200											2.96682	2.64654							Similar to Helicase-like protein [Oryza sativa (japonica cultivar-group)].
2437	Os01g0978100											2.21666	2.10194							Similar to Cysteine synthase, mitochondrial precursor (EC 2.5.1.47) (O- acetylserine sulfhydrylase) (O-acetylserine (Thiol)-lyase) (CSase C) (CS-C) (OAS-TL C) (AtCS-C).
2438	Os04g0616900										2.01595	3.41861	3.59635							Conserved hypothetical protein.
2442	Os11g0202300											2.03577	2.20029							Conserved hypothetical protein.
2444	Os02g0728300						2.06333													Longevity-assurance protein (LAG1) domain containing protein.
2447	Os04g0483000		2.02148	2.01227			2.06961													Ubiquitin domain containing protein.
2453	Os11g0110100										2.07022	2.40968	2.30915							Conserved hypothetical protein.
2458	Os07g0253000			2.32836																Conserved hypothetical protein.
2470	Os07g0677900	2.09821	2.22291	2.00819																Protein of unknown function DUF827, plant family protein.
2471	Os02g0821800										2.235	2.15565	2.59066							Similar to Fibrillarin (Fragment).
2473	Os05g0475700			2.00895																Nodulin-like domain containing protein.
2474	Os07g0224900										2.31298	2.27603	2.25852							WD40-like domain containing protein.
2480	Os04g0644400														3.7537	3.02206				Similar to Proline-rich-like protein.
2490	Os07g0635500	3.29773	5.51072	6.0792		5.82457														Similar to Cytochrome P450.
2492	Os06g0235500											2.37878	2.3979							Hypothetical protein.
2493	Os06g0625900											2.18282								Potassium transporter 10 (OsHAK10).
2497	Os09g0452900								2.12403											Glycosyl transferase, family 31 protein.
2517	Os01g0142800		2.71637	2.97341																Similar to Peptide transporter.
2532	Os09g0380200										2.23214	3.61184	3.99526		2.02713					Conserved hypothetical protein.
2541	Os02g0179100											2.36091	2.43998							Metal-dependent phosphohydrolase, HD region domain containing protein.
2544	Os01g0866100		2.59072	2.9005																Similar to Actin 4.
2554	Os07g0119800					2.43014	2.22549													Protein of unknown function DUF538 family protein.
2557	Os07g0684000	3.63638	4.30938	4.8535																Ricin B-related lectin domain containing protein.
2569	Os01g0685900												2.14725							Similar to 65kD microtubule associated protein.
2575	Os02g0270900		5.27637	7.88938
2588	Os02g0829200											2.21503	2.16085							C2 calcium/lipid-binding region, CaLB domain containing protein.
2593	Os12g0112000	2.74944	2.53625	2.31515		2.36537	2.20866													Similar to Peroxidase precursor (EC 1.11.1.7) (Fragment).
2598	Os01g0958100											2.37428	2.32031							Similar to Chloroplast SRP receptor cpFtsY precursor.
2609	Os06g0133000		4.49891	3.96346																Granule-bound starch synthase I, chloroplast precursor (EC 2.4.1.21).
2612	Os10g0167300												2.2472							Similar to Enolase 2 (EC 4.2.1.11) (2-phosphoglycerate dehydratase 2) (2-phospho- D-glycerate hydro-lyase 2).
2619	Os04g0665400												2.55488							Similar to FtsZ1.
2620	Os06g0223000	2.03048	2.12763	2.11443		2.1857	2.67538													Syntaxin, N-terminal domain containing protein.
2626	Os02g0489500											2.33168	2.40741							Conserved hypothetical protein.
2630	Os05g0365300											2.15971								Similar to NBS-LRR protein (Fragment).
2647	Os01g0882500											2.42832	2.45809							Conserved hypothetical protein.
2651	Os02g0519900										2.10124	2.30129	2.29756							Similar to Elongation factor EF-2 (Fragment).
2652	Os01g0155000	3.10233	5.47828	6.82292																Esterase/lipase/thioesterase domain containing protein.
2653	Os06g0237000											2.15102	2.2597		2.03604	2.00773				Hypothetical protein.
2667	Os01g0153400											2.21341	2.1849							Similar to Aspartyl-tRNA synthetase (EC 6.1.1.12) (Aspartate--tRNA ligase) (AspRS).
2673	Os09g0505000														2.17189					Zinc finger, RING-type domain containing protein.
2685	Os08g0113300		2.35207	2.40356																Similar to Clone ZZD1296 mRNA sequence.
2692	Os01g0117200											2.28359	3.71898		2.20088					Similar to ARK protein (Fragment).
2697	Os09g0135100		2.537	2.56003																Conserved hypothetical protein.
2698	Os03g0694000										2.29983	2.69254								Similar to Oxalate oxidase 1 (EC 1.2.3.4) (Germin).
2708	Os05g0346400		2.00714																	Protein of unknown function DUF538 family protein.
2711	Os01g0303800										3.30806	9.11355	12.4434							Universal stress protein (Usp) family protein.
2716	Os06g0690100		2.04092	2.02721																Conserved hypothetical protein.
2722	Os02g0201300			2.19064																Conserved hypothetical protein.
2733	Os10g0552400	4.9176	9.55267	9.72644					2.58983											U box domain containing protein.
2749	Os03g0245800	5.96886	11.9405	13.4298		4.93552	2.7946		4.37982											Similar to Heat shock protein 26.
2750	Os05g0595000						2.15468													Allergen V5/Tpx-1 related family protein.
2752	Os12g0194900												2.20429							Similar to Amino acid carrier (Fragment).
2757	Os09g0517900										6.15966	5.24615	3.49572		3.18894	3.3992				UDP-glucuronosyl/UDP-glucosyltransferase family protein.
2758	Os09g0468300		2.36521	2.63342																Zinc finger, RING-type domain containing protein.
2762	Os01g0833000										2.20716	5.94963	6.7129		2.20667	2.21785				Protein prenyltransferase domain containing protein.
2765	Os12g0548300										2.13723	3.3189	3.33181							Similar to Nucleoside diphosphate kinase II, chloroplast precursor (EC 2.7.4.6) (NDK II) (NDP kinase II) (NDPK II).
2770	Os09g0531100											2.04431								Conserved hypothetical protein.
2777	Os12g0271700												2.2057							Similar to Solanesyl diphosphate synthase 1.
2786	Os07g0576000											2.58265	2.66289							UbiA prenyltransferase family protein.
2799	Os09g0527500												2.39241							Similar to MEG5.
2827	Os05g0395000											2.32736	2.34481							Virulence factor, pectin lyase fold family protein.
2836	Os04g0585900	2.68008	4.3255	5.42805																Protein of unknown function DUF581 family protein.
2845	Os08g0155700											2.26387	2.21277							Similar to RNA polymerase II largest subunit (Fragment).
2848	Os08g0443800		2.02065												3.38632	2.74398				CD9/CD37/CD63 antigen family protein.
2868	Os07g0635600		2.30833	2.53715																Non-protein coding transcript, unclassifiable transcript.
2876	Os01g0940600											2.40651	2.3094							Conserved hypothetical protein.
2884	Os03g0284400										2.03005	4.48261	4.91198							Similar to Ribosomal protein L10-like.
2889	Os11g0112800			2.05234																Saposin B domain containing protein.
2924	Os04g0379400											2.42723	2.50225							Conserved hypothetical protein.
2926	Os05g0556900										2.25583									Ribosomal protein L35Ae family protein.
2935	Os02g0829100												2.22299							Replication protein A 30kDa.
2936	Os03g0120600	3.30615	4.50719	7.99948			2.20154													Conserved hypothetical protein.
2939	Os02g0327500			2.00314																Protein of unknown function DUF266, plant family protein.
2944	Os04g0643300												2.06734							Similar to 3-ketoacyl carrier protein synthase III.
2947	Os01g0559600		2.42089	2.21193																Similar to C13 endopeptidase NP1 precursor.
2949	Os02g0667500	2.72379	3.78561	3.6479																Major facilitator superfamily MFS_1 protein.
2954	Os02g0689900		2.32823	2.8857																TGF-beta receptor, type I/II extracellular region family protein.
2964	Os01g0848200											2.08376	2.00936							Similar to Delta 1-pyrroline-5-carboxylate synthetase (P5CS) [Includes: Glutamate 5-kinase (EC 2.7.2.11) (Gamma-glutamyl kinase) (GK); Gamma-glutamyl phosphate reductase (GPR) (EC 1.2.1.41) (Glutamate-5-semialdehyde dehydrogenase) (Glutamyl-gamma-semialdehyde dehydrogenase)].
2967	Os10g0418100								5.27757						2.43571					Similar to Calcium-transporting ATPase 8, plasma membrane-type (EC 3.6.3.8) (Ca(2+)-ATPase isoform 8).
2969	Os03g0685000											2.56547	2.51029							Similar to Ferredoxin.
2978	Os01g0124400											3.36689								Similar to Bowman Birk trypsin inhibitor.
2987	Os12g0590500											2.07659	2.38992							Similar to Kinesin-like polypeptides 8 (Fragment).
2988	Os08g0347400											3.22033	3.87507							Protein prenyltransferase domain containing protein.
2993	Os01g0343500										2.04778	2.71308	2.85171							Hypothetical protein.
3000	Os04g0679400						2.94692				6.42479	10.9072	11.3144							Similar to Ripening-associated protein (Fragment).
3003	Os05g0215000											2.1959	2.48474							BURP domain containing protein.
3018	Os11g0118400										6.05646	9.66202	7.8863							Conserved hypothetical protein.
3022	Os07g0120500					2.97372	2.8714													Protein of unknown function DUF538 family protein.
3031	Os04g0119400											2.28047	2.66532							Similar to Pyruvate dehydrogenase E1 component, alpha subunit.
3039	Os02g0627100		2.0566	3.51173																Similar to Phenylalanine ammonia-lyase (EC 4.3.1.5).
3054	Os12g0635500		2.43307	2.71011																Protein of unknown function DUF266, plant family protein.
3067	Os08g0130500										2.05155									60S acidic ribosomal protein P0.
3070	Os04g0659100											2.07061								Glutamine synthetase shoot isozyme, chloroplast precursor (EC 6.3.1.2) (Glutamate--ammonia ligase) (Clone lambda-GS31).
3072	Os07g0576000											2.26395	2.2488							UbiA prenyltransferase family protein.
3073	Os11g0582100		2.3564	2.51584																Zinc finger, RING-type domain containing protein.
3074	Os03g0684700										2.9953	7.3012	13.5592							HPP family protein.
3097	Os06g0114000										2.15423	3.39266	3.38672							Similar to 60 kDa chaperonin (Protein Cpn60) (groEL protein) (63 kDa stress protein) (GSP63).
3099	Os04g0397500											2.26419	2.10296							Homeodomain-like containing protein.
3102	Os01g0160800		2.08074	2.74417																Similar to Protein synthesis inhibitor II (EC 3.2.2.22) (Ribosome-inactivating protein II) (rRNA N-glycosidase).
3118	Os04g0412500										2.17595	2.73997	2.08409							Conserved hypothetical protein.
3121	Os05g0499800	2.87457	3.29477	3.70977																UDP-glucuronosyl/UDP-glucosyltransferase family protein.
3129	Os03g0221500											2.48297	3.06473							Glycoside hydrolase, family 17 protein.
3131	Os08g0179000											2.13482	2.39977							Similar to Receptor-like kinase.
3142	Os01g0840900		2.08051	2.14523																Conserved hypothetical protein.
3147	Os10g0170600																		2.16504	Zinc finger, BED-type predicted domain containing protein.
3153	Os11g0691600		2.7709	4.26268																Conserved hypothetical protein.
3155	Os03g0245500										2.27059	2.95753	3.31914							Curculin-like (mannose-binding) lectin domain containing protein.
3156	Os03g0636800					2.19234														Serine/threonine protein kinase domain containing protein.
3162	Os01g0127700	2.38755	3.62033	3.5559																Similar to Receptor-like protein kinase.
3172	Os03g0295800			2.01229																Gamma interferon inducible lysosomal thiol reductase GILT family protein.
3182	Os07g0180900										2.37056	2.70057	2.70921							Ribosomal protein L4/L1e family protein.
3186	Os04g0459500											2.17314	2.05897							Similar to GADPH (383 AA) (Fragment).
3187	Os03g0629900											2.15627								Conserved hypothetical protein.
3190	Os01g0618000		2.12571	2.16874																Exonuclease domain containing protein.
3195	Os01g0889800										2.3082	4.99912	5.91456							Rhodanese-like domain containing protein.
3209	Os08g0526400	2.0199	3.23422	3.4904																Nitrate-induced NOI family protein.
3212	Os05g0247100										4.55431	15.479	8.20227							Similar to Chitinase (EC 3.2.1.14) III C00481-rice (EC 3.2.1.14).
3235	Os03g0577500			2.1286																Similar to Avr9 elicitor response-like protein.
3236	Os03g0131200											2.04839								Similar to Catalase isozyme 2 (EC 1.11.1.6).
3243	Os11g0483000	2.59637	3.22679	3.6899																Cytochrome P450 family protein.
3244	Os02g0225200		2.14075																	Conserved hypothetical protein.
3247	Os03g0581400												2.35385							Lipolytic enzyme, G-D-S-L family protein.
3253	Os11g0649500		2.24319	2.35686																Conserved hypothetical protein.
3258	Os07g0513000											2.25165	2.19747							Similar to ATP synthase gamma chain, chloroplast (EC 3.6.1.34) (Fragment).
3261	Os05g0458300												2.07155							Similar to Laccase (EC 1.10.3.2).
3265	Os10g0355800											3.26372	3.04662			2.37559
3273	Os05g0337200	2.31655	2.95073	2.60201																Helix-loop-helix DNA-binding domain containing protein.
3276	Os08g0155900	2.40098	3.18687	5.54819					2.09391											Conserved hypothetical protein.
3279	Os09g0424300										3.37722	4.55409	4.94519							S-adenosylmethionine decarboxylase.
3297	Os03g0353400		2.28177	2.34241																Similar to Poly(A)-binding protein C-terminal interacting protein 6.
3301	Os05g0344200										3.60113	4.44562	3.48983							Conserved hypothetical protein.
3336	Os01g0822800	4.28704	6.30606	5.80891																Similar to RING-H2 finger protein ATL3C.
3337	Os08g0113000	2.64827	3.17683							2.98085					2.81818	2.22601				Similar to Peroxidase 47 precursor (EC 1.11.1.7) (Atperox P47) (ATP32).
3338	Os02g0155400					11.6756	6.27063													Leucine rich repeat, N-terminal domain containing protein.
3341	Os04g0282400										4.38021	3.34413			3.6002	2.61785		2.38668		Similar to FPF1 protein-like (RAA1).
3345	Os02g0726000										2.29048	3.01265	3.0633							Beta-Ig-H3/fasciclin domain containing protein.
3358	Os08g0483200										2.29854	4.54018	3.96352		2.64379	2.55081				RNA-binding region RNP-1 (RNA recognition motif) domain containing protein.
3360	Os07g0539700			2.05172																Protein of unknown function DUF26 domain containing protein.
3363	Os05g0486300											2.17552	2.85557							NOT2/NOT3/NOT5 domain containing protein.
3369	Os07g0130800			2.09756																Similar to Resistance protein candidate (Fragment).
3374	Os10g0580800											2.39884	2.52267							Similar to NClpP4 (Fragment).
3380	Os05g0355400										13.2879	9.64681	6.8883							Universal stress protein (Usp) family protein.
3386	Os05g0513800		2.22608	2.09115																Small GTP-binding protein OsRac2.
3387	Os10g0478000												2.07262							Protein of unknown function DUF640 domain containing protein.
3394	Os01g0350000	2.20101	3.57997	3.85334																Transferase family protein.
3398	Os12g0569700										2.09151	2.04843	2.19416							Similar to Non-cell-autonomous heat shock cognate protein 70.
3401	Os01g0727700		2.86204	5.90656																Protein of unknown function DUF584 family protein.
3418	Os04g0537900			2.57708																Similar to C13 endopeptidase NP1 (Fragment).
3421	Os01g0719600		2.36319	2.15793																Heavy metal transport/detoxification protein domain containing protein.
3432	Os01g0151400	2.49858	2.67881	2.98519																Gamma-glutamyltranspeptidase family protein.
3439	Os07g0212200										2.26346	4.31744	4.35856							Similar to MRNA-binding protein (Fragment).
3442	Os03g0148700		2.77974	2.48091																Similar to Calcium/calmodulin-regulated receptor-like kinase.
3444	Os03g0584400	2.33913	3.97326	3.84812																AAA ATPase domain containing protein.
3447	Os04g0368000	3.05563	4.65009	6.09464																EGF domain containing protein.
3452	Os01g0792400											2.07443								Similar to Photosystem I assembly protein ycf4.
3458	Os10g0535800	2.11163	4.15554	4.52724		2.20018			2.27798											Protein of unknown function Cys-rich family protein.
3472	Os04g0498600											2.0373								S-adenosylmethionine decarboxylase proenzyme (EC 4.1.1.50) (AdoMetDC) (SamDC) [Contains: S-adenosylmethionine decarboxylase alpha chain; S- adenosylmethionine decarboxylase beta chain].
3477	Os06g0282000		2.48497	2.21253																UDP-glucuronosyl/UDP-glucosyltransferase family protein.
3499	Os02g0822600											3.19193	3.66448							Similar to Chloroplast 50S ribosomal protein L9 (Fragment).
3508	Os07g0541500			2.01197																Similar to KI domain interacting kinase 1.
3517	Os04g0623100		2.01732																	Bromodomain containing protein.
3533	Os07g0452100		2.03072																	Glycoside hydrolase, clan GH-D family protein.
3536	Os08g0331800		2.59474	2.87327																Conserved hypothetical protein.
3542	Os04g0526600		2.30128	3.2522		4.59968	3.29039													Similar to Alpha-amylase/subtilisin inhibitor (RASI).
3543	Os01g0142800		2.52473	2.48526																Similar to Peptide transporter.
3556	Os02g0801900		2.0467	2.04191																Conserved hypothetical protein.
3569	Os05g0104700					5.87853	3.30768						2.02405							Leucine rich repeat, N-terminal domain containing protein.
3579	Os07g0614700					2.1147	2.65352													SPX, N-terminal domain containing protein.
3585	Os01g0535900											2.63057	2.94209							Putative methyltransferase family protein.
3591	Os01g0793200												2.07766							Protein prenyltransferase domain containing protein.
3593	Os03g0264800												2.06024							AAA ATPase domain containing protein.
3598	Os05g0112800					2.75267	2.20673													Protein of unknown function DUF26 domain containing protein.
3609	Os11g0202300											2.15234								Conserved hypothetical protein.
3622	Os07g0238800											2.91411	3.37164							Protein of unknown function DUF1723 domain containing protein.
3626	Os11g0174000											2.07307	2.81016							Adaptin, N-terminal domain containing protein.
3633	Os02g0607700	2.09852	3.21751	4.07138		2.43236	2.49283													Glucose/ribitol dehydrogenase family protein.
3637	Os02g0754600			2.2802																Conserved hypothetical protein.
3638	Os06g0617800										2.10554	2.27684	2.04287							Ribose-phosphate pyrophosphokinase 2 (EC 2.7.6.1) (Phosphoribosyl pyrophosphate synthetase 2). Splice isoform 1.
3642	Os11g0543300												2.15364							Protein of unknown function DUF247, plant family protein.
3647	Os06g0198500			2.16834																Protein of unknown function DUF985 family protein.
3651	Os12g0429300											2.08834								Non-protein coding transcript, unclassifiable transcript.
3658	Os07g0244400											2.06509								Protein prenyltransferase domain containing protein.
3659	Os02g0212300		2.5171	2.66705																Hypothetical protein.
3669	Os03g0724700						2.13641													Maf-like protein family protein.
3671	Os12g0105800			2.35151																Protein kinase-like domain containing protein.
3681	Os01g0770200		2.83233	2.89359																Similar to Tyrosine decarboxylase 1 (EC 4.1.1.25) (ELI5) (Fragment).
3691	Os01g0736900		2.43326	2.31621																Reticulon family protein.
3698	Os05g0215000											2.47174	2.86954							BURP domain containing protein.
3737	Os09g0426500		2.18165	2.49194																Conserved hypothetical protein.
3744	Os10g0555100		2.2528	2.13967																Similar to DNA chromosome 4, ESSA I CONTIG fragment NO. 6 (Glucosyltransferase like protein).
3749	Os07g0670800	5.2662	10.0704	12.558																Similar to 60S ribosomal protein L19-3.
3756	Os10g0548400		2.14503	2.17368																Conserved hypothetical protein.
3757	Os08g0501200											2.21982	2.00458
3765	Os10g0191300			2.58572																Similar to PR-1a pathogenesis related protein (Hv-1a) precursor.
3799	Os04g0409900	2.79481	2.96931	2.63392			2.09723													Similar to Neutral/alkaline invertase 4 (Fragment).
3820	Os05g0202300		2.35463	2.70029																Conserved hypothetical protein.
3823	Os03g0197300	6.9137	8.29995	9.70441					2.19538											Cupin, RmlC-type domain containing protein.
3827	Os03g0176600											2.29734	2.39844							Conserved hypothetical protein.
3828	Os09g0455500			2.07142																Esterase/lipase/thioesterase domain containing protein.
3854	Os06g0697200	3.29126	5.88176	6.71049																DEAD/DEAH box helicase domain containing protein.
3864	Os01g0124400										2.63576									Similar to Bowman Birk trypsin inhibitor.
3866	Os05g0516400			2.15633																Similar to Hydroxyproline-rich glycoprotein DZ-HRGP precursor.
3867	Os04g0416400											2.88714	2.89781							Alkyl hydroperoxide reductase/ Thiol specific antioxidant/ Mal allergen domain containing protein.
3875	Os06g0652300		2.23054	2.89693																Similar to GDP-4-keto-6-deoxy-D-mannose-3, 5-epimerase-4-reductase (GER1); 21556- 22494.
3878	Os01g0920100		2.50616	2.3043																Conserved hypothetical protein.
3886	Os10g0521000	2.52005	3.24167	2.76284																Similar to TRE1 protein (Fragment).
3890	Os12g0595800		2.46949	2.94655																Protein kinase-like domain containing protein.
3891	Os12g0507500											3.06664	3.28919							Similar to SWIb domain-containing protein (Fragment).
3905	Os10g0554800										4.49627	10.7211	22.7969							Similar to ExtA.
3921	Os12g0631100		2.16395	2.25639																Ras small GTPase, Ras type family protein.
3922	Os03g0109700											2.12793	2.19424							Conserved hypothetical protein.
3929	Os06g0707800												2.07535							Similar to NBS-LRR disease resistance protein homologue.
3930	Os02g0703300		2.44499	2.83344																Protein of unknown function DUF1218 family protein.
3934	Os06g0553200		2.51819	2.27896																Conserved hypothetical protein.
3936	Os06g0184900										5.8486	11.2729	13.5152							Transferase family protein.
3937	Os02g0245100		2.20797	2.44495																Similar to Peroxisomal targeting signal type 2 receptor.
3939	Os10g0438800		2.04331																	Similar to RING-H2 finger protein ATL2E.
3951	Os04g0387600		2.66262	2.791																Conserved hypothetical protein.
3957	Os02g0805200												2.38419							Proliferating cell nuclear antigen (PCNA) (Cyclin).
3958	Os05g0226900												2.18786							Conserved hypothetical protein.
3962	Os08g0332700											2.12459	2.12001							Pentatricopeptide repeat containing protein.
3967	Os03g0582900										2.37968	3.04982	2.52033							Non-protein coding transcript, uncharacterized transcript.
3973	Os03g0825500										2.35346	3.86455	4.11215		2.29415	2.08298				Bacterial transcription antitermination protein NusG family protein.
3978	Os06g0185200		2.61173	3.45449																Transferase family protein.
3999	Os03g0286200										2.004	2.53304	2.2157							Similar to Prephenate dehydratase-like.
4001	Os08g0154000											3.05794	3.25716							O-methyltransferase, family 3 protein.
4013	Os06g0112100					2.20853														Conserved hypothetical protein.
4025	Os06g0726200		2.89357	3.6567																Endochitinase precursor (EC 3.2.1.14).
4029	Os01g0948400											2.03162	2.17499							Similar to Pyrroline-5-carboxylate reductase (EC 1.5.1.2) (P5CR) (P5C reductase).
4046	Os03g0333400										2.70464	3.2847	3.08536							Conserved hypothetical protein.
4047	Os07g0687500											2.58274	2.67914							PpiC-type peptidyl-prolyl cis-trans isomerase domain containing protein.
4048	Os02g0753400		2.12899																	Conserved hypothetical protein.
4059	Os04g0542000		2.07409	2.05848																HAT dimerisation domain containing protein.
4075	Os04g0483400												2.01102							Conserved hypothetical protein.
4079	Os08g0545700												2.09147							TraB determinant family protein.
4087	Os06g0582600												2.26661							Similar to Cysteine proteinase.
4089	Os03g0244600											2.49486	3.22781							Similar to AUX1-like protein.
4095	Os03g0381300			2.38792																HSP20-like chaperone domain containing protein.
4096	Os12g0550600											2.05695	2.12362							Conserved hypothetical protein.
4099	Os11g0701000					3.99928	2.74068													Class III chitinase homologue (OsChib3H-c).
4114	Os03g0381500		2.92321	3.29659		2.0855														Conserved hypothetical protein.
4124	Os03g0787400										5.55113	29.0104	26.1384							Non-protein coding transcript, unclassifiable transcript.
4151	Os02g0529700										2.38136	2.28308	2.53316							Similar to Acidic ribosomal protein P2a-4 (Fragment).
4173	Os10g0417600											2.29516	2.36978							NAD-dependent epimerase/dehydratase family protein.
4176	Os11g0116200											2.05547	2.13081							Similar to Nonspecific lipid-transfer protein 1 (LTP 1) (Major allergen Pru d 3).
4184	Os05g0102800										2.00666	2.83152	2.72657							Similar to AML1.
4189	Os08g0556200		2.79241	5.17393			2.02015													Similar to Dihydroneopterin aldolase.
4198	Os03g0102700		2.19	2.09263																Beta-expansin precursor.
4200	Os05g0110100										2.34945	3.7964	3.40918							Conserved hypothetical protein.
4201	Os05g0506000									2.29399										Similar to MS5-like protein (Fragment).
4204	Os08g0481800											2.81594	2.83341							Similar to Plastidic general dicarboxylate transporter.
4208	Os06g0664200											3.37398	3.84164							Inositol phosphatase/fructose-1,6-bisphosphatase family protein.
4210	Os04g0116800														2.83609					Similar to Very-long-chain fatty acid condensing enzyme CUT1 (Very-long-chain fatty acid condensing enzyme (CUT1); 56079-54227).
4212	Os01g0257300	2.0056	6.43642	8.60061																Conserved hypothetical protein.
4232	Os07g0222100		2.34874	2.35486																Similar to Alpha-amylase inhibitor 4 (SI alpha-4).
4239	Os01g0609900			2.38424																Similar to PDR-like ABC transporter (PDR4 ABC transporter).
4242	Os05g0292700											3.13107	2.89292							Chloroplast 50S ribosomal protein L14.
4265	Os05g0580000	3.41467	6.84137	6.34362																Similar to ADP-glucose pyrophosphorylase (EC 2.7.7.27) (Fragment).
4277	Os03g0822400		2.1928	2.4961																Conserved hypothetical protein.
4278	Os09g0134400											2.1656								Conserved hypothetical protein.
4296	Os08g0483100		2.25336	2.56323																Conserved hypothetical protein.
4314	Os05g0344200										3.44152	4.22957	3.21426							Conserved hypothetical protein.
4315	Os04g0634800			2.05946			2.41454													Conserved hypothetical protein.
4321	Os05g0430300		2.01342																	Protein of unknown function DUF668 family protein.
4339	Os01g0644200		2.67843	2.57262																Conserved hypothetical protein.
4343	Os01g0957800	2.52204	2.67943	2.8147																Cytochrome P450 family protein.
4346	Os11g0440200											2.41918	3.16983							Similar to Apyrase-like protein.
4350	Os02g0704000											2.28943	2.03262							Carotenoid oxygenase family protein.
4364	Os10g0473400											2.14386	2.49177							Protein of unknown function DUF608 domain containing protein.
4367	Os09g0525300		2.06533	2.02534																Cyclin-like F-box domain containing protein.
4368	Os11g0197500		2.58852	2.59256																Hypothetical protein.
4373	Os03g0107800	3.09752	3.94286	3.38024																Hypothetical protein.
4377	Os08g0498600					4.23485	3.82448													Similar to Caffeoyl-CoA 3-O-methyltransferase (Fragment).
4378	Os05g0207300										2.48623	2.10168	2.02985							Similar to 60S ribosomal protein L11-2 (L16). Splice isoform 2.
4383	Os01g0337500								3.24972											Similar to H+-pyrophosphatase (Fragment).
4386	Os01g0101200										2.36318	3.52871								2,3-diketo-5-methylthio-1-phosphopentane phosphatase domain containing protein.
4398	Os05g0198200	7.59969	11.4894	12.0261		2.14218	2.56455													Glutaredoxin-like, plant II family protein.
4411	Os07g0258400		2.35598											75.3576	107.104	101.178				OsNramp1 (Integral membrane protein).
4419	Os01g0639600		3.30255	3.48643																Protein of unknown function DUF1645 family protein.
4422	Os11g0433300	2.14991	2.86869	3.01322																TRAF-like domain containing protein.
4427	Os05g0217800										4.59601	20.1206	25.9278							Virulence factor, pectin lyase fold family protein.
4439	Os06g0141200								3.0872	3.53525										Similar to RNA-binding protein EWS.
4445	Os02g0489400										2.07933									Similar to 40S ribosomal protein S8.
4458	Os04g0293100											4.47343	6.24203		3.30427	2.55949				Conserved hypothetical protein.
4462	Os01g0306800										2.47728	4.88232	6.32801		2.37904	2.20907				Conserved hypothetical protein.
4463	Os11g0432600		3.27222	3.11928																Similar to Beta-keto acyl reductase (Fragment).
4473	Os04g0674700	3.30191	6.52274	8.46487																Similar to AMP-binding protein (Adenosine monophosphate binding protein 5 AMPBP5).
4490	Os02g0742200		2.20442																	Small GTP-binding protein OsRac3.
4498	Os02g0757700		2.51405	2.32268																Cyclin-like F-box domain containing protein.
4500	Os03g0804600		2.1252	2.03178																Cupin 1 domain containing protein.
4502	Os03g0409100											2.19612								Conserved hypothetical protein.
4505	Os11g0454000		2.99977	3.1356																Dehydrin RAB 16C.
4511	Os03g0563300										3.14203	6.89103	6.84254							Similar to Mg-chelatase subunit (Fragment).
4513	Os08g0512500											2.69001	2.28146							Similar to Thylakoid lumen protein, chloroplast.
4515	Os03g0179000												2.0996							Tubulin-tyrosine ligase family protein.
4520	Os08g0535200														2.00828					Similar to MtN3-like protein.
4539	Os05g0552300												2.18091							Similar to Guanine nucleotide-binding protein beta subunit-like protein (GPB-LR) (RWD).
4548	Os10g0130500											2.37572	2.26583							Peptidase C48, SUMO/Sentrin/Ubl1 family protein.
4549	Os08g0120500										2.09031	2.37755	2.21326							Similar to Topoisomerase-like protein.
4552	Os04g0640700										2.6681	4.24761	5.43314							Similar to Alpha-L-arabinofuranosidase/beta-D-xylosidase isoenzyme ARA-I.
4572	Os01g0348700										2.01693	2.21449	2.38643							Similar to 60S ribosomal protein L23a (L25).
4573	Os01g0594300										2.12399	3.99798	4.93638							Pistil-specific extensin-like protein family protein.
4575	Os11g0508600						2.04122					3.01791	2.01753							Similar to MtN3 protein precursor.
4577	Os02g0590400	2.06537	2.1098																	Lecithin:cholesterol acyltransferase family protein.
4587	Os05g0573200											2.08649	2.76727							Similar to Isocitrate dehydrogenase (Fragment).
4593	Os12g0555400											2.37298	2.46246							Similar to Raffinose synthase protein.
4595	Os07g0586200											2.21682	2.43714							Similar to Esterase precursor (EC 3.1.1.-) (Early nodule-specific protein homolog) (Latex allergen Hev b 13).
4601	Os02g0626600	2.8917	7.35633	10.3578		6.68863	5.39295													Phenylalanine ammonia-lyase family protein.
4607	Os04g0506800	2.05751	4.6212	2.65649																Glycosyl transferase, family 29 protein.
4638	Os02g0522300											2.12319	2.1489							Hypothetical protein.
4648	Os05g0455500											2.04809	2.4608							Delta 1-pyrroline-5-carboxylate synthetase (P5CS) [Includes: Glutamate 5-kinase (EC 2.7.2.11) (Gamma-glutamyl kinase) (GK); Gamma-glutamyl phosphate reductase (GPR) (EC 1.2.1.41) (Glutamate-5-semialdehyde dehydrogenase) (Glutamyl-gamma-semialdehyde dehydrogenase)].
4649	Os03g0723700									2.20294										Conserved hypothetical protein.
4652	Os05g0478900	3.93281	4.4297	5.81899
4654	Os01g0223400											2.30866	2.35738							Nucleic acid-binding, OB-fold domain containing protein.
4663	Os12g0175500										2.10867	3.26428	3.59057							Similar to Glutaredoxin-like protein.
4669	Os03g0401300										2.00231	3.22549	4.6432							Sucrose synthase 2 (EC 2.4.1.13) (Sucrose-UDP glucosyltransferase 2).
4670	Os05g0344400			2.03363																Protein of unknown function DUF588 family protein.
4677	Os03g0441400											2.76051	2.88988							Protein prenyltransferase domain containing protein.
4683	Os03g0597600	2.3972	4.32718	4.70496																Similar to L-asparaginase (EC 3.5.1.1) (L-asparagine amidohydrolase).
4702	Os07g0122200	2.10189	2.31685																	Protein of unknown function DUF1719, Oryza sativa family protein.
4718	Os09g0541700											2.66911	2.93157							Conserved hypothetical protein.
4722	Os06g0686400			2.10985																Plant lipid transfer protein/Par allergen family protein.
4726	Os03g0421300		2.02075	2.48497																Conserved hypothetical protein.
4754	Os01g0232700											2.11993	2.0529							Similar to Histidinol dehydrogenase, chloroplast precursor (EC 1.1.1.23) (HDH). Splice isoform 2.
4763	Os09g0247600	2.36449	4.53921	4.27607																Lipolytic enzyme, G-D-S-L family protein.
4764	Os09g0537700										2.14166	31.5382	85.1518							Ribonuclease T2 family protein.
4770	Os01g0119000	2.68351	4.88425	5.38154																Protein of unknown function DUF563 family protein.
4772	Os01g0934900		2.31491	2.4124																Esterase/lipase/thioesterase domain containing protein.
4780	Os03g0285800		2.80151	2.73592																MAP Kinase.
4791	Os09g0530300		2.47211	2.41212																Cytochrome P450 family protein.
4797	Os06g0490700												2.00396							Conserved hypothetical protein.
4814	Os09g0518200					4.76914	3.28068													UDP-glucuronosyl/UDP-glucosyltransferase family protein.
4818	Os04g0469300	3.19606	5.00856	5.27329																Conserved hypothetical protein.
4823	Os03g0397700		2.04295	2.1808																Similar to Serine/threonine protein kinase-like protein (Strubbelig receptor family 7).
4825	Os11g0453900		2.30957	2.30173					2.67892											Dehydrin RAB 16D.
4834	Os12g0442800					2.17233														Similar to Sulfite oxidase (EC 1.8.3.1) (Moco containig protein AtMCP) (At-SO) (AtSOX).
4835	Os11g0125900		2.16189	2.70128																Nucleoside phosphatase GDA1/CD39 family protein.
4838	Os02g0699300		2.27223	2.23959																Similar to ADP-ribosylation factor-like protein.
4840	Os07g0130700	2.52028	4.22441	4.65944																Similar to Lectin-like receptor kinase 7;1.
4843	Os10g0491000								3.10836											Plant Basic Secretory Protein family protein.
4857	Os02g0462300											2.42528	2.52881							Endonuclease I family protein.
4860	Os03g0776900			2.12686																Similar to DNAJ protein-like.
4862	Os05g0244500										2.47337	3.58209	3.52652							Glycoside hydrolase, family 5 protein.
4863	Os01g0543600										2.09745									Cytochrome P450 family protein.
4866	Os06g0587300		2.94535	2.7805					3.16987						2.5839	2.01787				Conserved hypothetical protein.
4867	Os06g0115400											2.6118	2.96127							Similar to Superoxide dismutase [Fe], chloroplast (EC 1.15.1.1) (Fragment).
4878	Os07g0415200										2.13077	2.21642	2.35215							Ribosomal L23 and L15e, core domain containing protein.
4880	Os05g0568600		2.6482	2.94159																Protein of unknown function DUF1645 family protein.
4882	Os06g0683400		2.76969	3.0455																Similar to EF-hand Ca2+-binding protein CCD1.
4883	Os10g0115700											2.92949	3.12643							Non-protein coding transcript, unclassifiable transcript.
4896	Os06g0729000											2.55561	2.3859							Phytoene synthase 1 (EC 2.5.1.32).
4907	Os10g0411000		2.12608	2.23665
4917	Os07g0589600		2.14105	2.15845																Conserved hypothetical protein.
4921	Os08g0410300		2.1342	2.08389																Major facilitator superfamily protein.
4931	Os08g0254500											3.34165	3.63905							Similar to Preprotein translocase secY subunit, chloroplast precursor (CpSecY).
4945	Os03g0625900										2.14705									WD40-like domain containing protein.
4949	Os05g0460600										2.99309	5.0041	4.47269							Similar to GTP cyclohydrolase II/3,4-dihydroxy-2-butanone-4-phosphate synthase- like protein (Fragment).
4953	Os01g0144100										3.2428	8.32546	9.71457							Similar to Thylakoid lumenal 15 kDa protein, chloroplast precursor (p15).
4973	Os09g0250300										2.39485	5.93655	6.88231							Hypothetical protein.
4974	Os05g0110100										2.38651	3.83914	3.42464							Conserved hypothetical protein.
4976	Os05g0505900						2.29678													Conserved hypothetical protein.
4985	Os02g0755600										2.87335	2.98127	2.17109							Similar to UDP-glucuronosyltransferase.
4986	Os11g0227200		2.23843	2.33599																Similar to NBS-LRR disease resistance protein homologue.
4997	Os06g0104400											2.02685	2.18251							IQ calmodulin-binding region domain containing protein.
5013	Os03g0121700											3.0336	3.51972							Similar to Nascent polypeptide-associated complex alpha subunit-like protein 3 (NAC-alpha-like protein 3) (Alpha-NAC-like protein 3).
5014	Os06g0277700		2.27483	2.53148																Conserved hypothetical protein.
5017	Os01g0686800										2.60659	2.77553	2.66119							Guanine nucleotide-binding protein beta subunit-like protein (GPB-LR) (RWD).
5019	Os09g0467200	2.19563	3.67579	4.27679					2.16376											Similar to Glutathione S-transferase GST 23 (EC 2.5.1.18) (Fragment).
5022	Os04g0537800			2.03938																Protein of unknown function DUF26 domain containing protein.
5037	Os07g0142900			2.00008																Aldo/keto reductase family protein.
5040	Os05g0217800										3.90793	30.0491	48.1828							Virulence factor, pectin lyase fold family protein.
5042	Os03g0785900	2.31515	3.12827	3.75498																Similar to Glutathione-S-transferase.
5049	Os06g0121300		2.48189	2.14155		4.39128	4.21895													Conserved hypothetical protein.
5050	Os05g0446900	2.227	2.86674	2.97276																Glycoside hydrolase, starch-binding domain containing protein.
5055	Os10g0520100	2.18697	4.86863	6.50591					2.50188											Protein of unknown function DUF295 family protein.
5056	Os08g0130100											2.12819								Zinc finger, LSD1-type domain containing protein.
5069	Os03g0177400											2.37199	2.81485							EF-1 alpha.
5082	Os05g0253200										2.52448	2.34852								Protein kinase-like domain containing protein.
5083	Os07g0532500											2.34565	2.01738							Ankyrin repeat containing protein.
5086	Os01g0857400		2.07367	2.04304																Amino acid/polyamine transporter II family protein.
5087	Os09g0506000					2.15424						2.13709	2.39457							Similar to Diphosphonucleotide phosphatase 1 precursor.
5102	Os07g0484800										4.93508	6.40629	7.16642			2.01586				Similar to Adenine phosphoribosyltransferase (EC 2.4.2.7)-like protein.
5124	Os08g0280100					2.46471	3.3615													Similar to Phytase.
5125	Os10g0536400		2.02491	2.48934																Conserved hypothetical protein.
5127	Os12g0468300											2.26474	2.33048							NB-ARC domain containing protein.
5132	Os01g0279100										2.196	3.24107	2.83213							Similar to Basic leucine zipper transcription factor CAT103 (Fragment).
5139	Os08g0561700											3.02954	3.02602							Superoxide dismutase [Cu-Zn], chloroplast precursor (EC 1.15.1.1).
5150	Os09g0433000		2.55578	2.48061																Glycosyl transferase, family 31 protein.
5151	Os08g0476100			2.06718																Non-protein coding transcript, unclassifiable transcript.
5153	Os03g0828100											4.91664	6.81301							Similar to 50S ribosomal protein L18.
5161	Os11g0116400										2.77659	7.77616	10.2111		2.43852	2.38298				Similar to Elongation factor P (EF-P).
5163	Os07g0677400										2.71232	3.07899	2.5868							Peroxidase.
5164	Os03g0238600					2.12886	2.39898													Similar to Purple acid phosphatase.
5175	Os02g0308400														5.78641	4.55689		3.39185		Beta-Ig-H3/fasciclin domain containing protein.
5177	Os03g0656900											3.13252	3.40289		2.03006	2.00812				NusB/RsmB/TIM44 domain containing protein.
5179	Os01g0611000										2.12298	2.06962	2.22518							Similar to Unidentified precursor.
5190	Os02g0715300		2.31869	2.26094																Conserved hypothetical protein.
5191	Os06g0682900		2.06483	2.51925																(2R)-phospho-3-sulfolactate synthase, ComA family protein.
5193	Os05g0535800										2.01276	3.82131	4.41842							Nucleic acid-binding, OB-fold domain containing protein.
5197	Os06g0274200										2.027									Similar to H/ACA ribonucleoprotein complex subunit 2 (H/ACA snoRNP protein NHP2) (High mobility group-like nuclear protein 2).
5200	Os09g0538000										2.15133	22.0155	34.6262							Ribonuclease T2 family protein.
5201	Os06g0160700		2.27996	2.3114		2.36731	2.23271													Similar to Starch synthase I, chloroplast precursor (EC 2.4.1.21) (Soluble starch synthase 1) (SSS 1).
5202	Os03g0789600		3.60275	3.36356																Conserved hypothetical protein.
5207	Os01g0357100											6.4484	21.815							Ferredoxin-nitrite reductase (EC 1.7.7.1).
5212	Os07g0412100	2.41594	2.33868	2.00016		2.13461	2.21245													Similar to Granule-bound starch synthase Ib, chloroplast precursor (EC 2.4.1.21) (Fragment).
5213	Os02g0536100		2.16046	2.05579																Conserved hypothetical protein.
5221	Os11g0134300		2.18452	2.05286																Similar to Serine/threonine kinase.
5230	Os06g0717200											2.57371	2.22848							Protein kinase-like domain containing protein.
5234	Os07g0567000											2.17225	2.20925							Exostosin-like family protein.
5246	Os05g0550300			2.22681																Similar to Lipid transfer protein (Fragment).
5265	Os03g0801200										4.35551	10.1489	12.5136							Plant lipid transfer/seed storage/trypsin-alpha amylase inhibitor domain containing protein.
5272	Os12g0508200			2.12969																Hypothetical protein.
5277	Os06g0603600						2.39776													Similar to Ids4-like protein.
5280	Os05g0269800										2.72708	10.861	13.6433		2.24111	2.08403				Transposase, IS4 domain containing protein.
5297	Os06g0166900		2.0367	2.14201																Protein kinase-like domain containing protein.
5298	Os08g0414700										10.3463	14.3193	10.5619							Similar to Trehalose-6-phosphate synthase (Fragment).
5301	Os02g0714700											2.03416	2.10597							Conserved hypothetical protein.
5312	Os04g0339400	2.04087	2.2089	2.75477																Aldo/keto reductase family protein.
5319	Os04g0108300											2.47293	2.23003
5335	Os01g0589200		2.2125	2.4821																Conserved hypothetical protein.
5340	Os07g0468200	2.30236	2.37129	3.25962																Hypothetical protein.
5344	Os07g0539100										2.00181	3.38356	7.09026							Glycoside hydrolase, family 17 protein.
5351	Os11g0481500										2.17725	2.2485								Conserved hypothetical protein.
5353	Os01g0162800											2.12462								Leucine rich repeat, N-terminal domain containing protein.
5360	Os11g0702200					3.11614	3.15698													Glycoside hydrolase, family 18 protein.
5392	Os03g0738600					8.46312	6.40079													Similar to Lipoxygenase L-2 (EC 1.13.11.12).
5393	Os02g0136000										4.7295	7.02114	5.88595							Plant regulator RWP-RK domain containing protein.
5395	Os08g0565800											2.29123	2.25872							Similar to Glutaredoxin.
5414	Os08g0473900										5.34392	5.0507	4.52628							Alpha-amylase isozyme 3D precursor (EC 3.2.1.1) (1,4-alpha-D-glucan glucanohydrolase).
5418	Os02g0531200											2.15584	2.09602							Bile acid:sodium symporter family protein.
5436	Os02g0103600										3.3087	3.49715	3.10485							Protein of unknown function DUF6, transmembrane domain containing protein.
5441	Os02g0616600	2.11586		5.40855																Conserved hypothetical protein.
5442	Os11g0251400											2.04537	2.04061							Ankyrin repeat containing protein.
5445	Os03g0132200										2.40893	3.61595	3.316							Expansin-like protein A.
5446	Os04g0505200											2.00393	2.35616							Leucine-rich repeat, plant specific containing protein.
5447	Os10g0119100	2.48721	3.13095	3.43075																Non-protein coding transcript, unclassifiable transcript.
5448	Os09g0343200										18.9511	22.8173	35.5493		3.49086	3.5737				Ankyrin repeat containing protein.
5460	Os04g0401700	3.20593	5.13188	3.43458																Potassium transporter 1 (OsHAK1). Splice isoform 2.
5461	Os03g0637600											2.07893	2.08666							Leucine-rich repeat, plant specific containing protein.
5463	Os11g0536800		2.28844	2.55064																Amidase family protein.
5470	Os10g0503300		2.42945	3.32045																Similar to Benzoyl coenzyme A: benzyl alcohol benzoyl transferase (Benzoyl- CoA:benzyl alcohol/phenylethanol benzoyltransferase).
5472	Os01g0318400											3.19541	4.9205							Conserved hypothetical protein.
5473	Os09g0402300											2.18884								Phosphatidylinositol-4-phosphate 5-kinase family protein.
5481	Os10g0462600											2.03563								Similar to Plus agglutinin.
5482	Os04g0401700	3.12143	5.07031	3.4141																Potassium transporter 1 (OsHAK1). Splice isoform 2.
5491	Os05g0375600										2.50411	4.2946	4.51793							Protein chain release factor, RF-1/RF-2 family protein.
5495	Os10g0441800		2.36146	2.17157																Similar to RAB5B.
5498	Os01g0864200	3.27551	6.06013	5.60322					2.90325						2.0652					Conserved hypothetical protein.
5508	Os05g0551000											2.661	2.6221							Zinc finger, CHY-type domain containing protein.
5517	Os03g0655400											2.13439	2.11006							Similar to Water stress induced protein.
5518	Os12g0621000											2.15221	2.52892							Similar to Ubiquitin-specific protease 8 (Fragment).
5520	Os02g0628800		2.36869	2.32032																Similar to Ubiquitin-like protein 5.
5536	Os08g0201500		2.47784	2.44957																Conserved hypothetical protein.
5546	Os03g0211600											2.12618	2.2886							Protein prenyltransferase domain containing protein.
5549	Os10g0502400										2.51779	3.54455	3.43445							Similar to Glutamyl-tRNA reductase 2 (EC 1.2.1.70) (GluTR) (Fragment).
5554	Os12g0609200	2.01939	3.12605	2.62168																Hypothetical protein.
5555	Os03g0203700									2.46761										Similar to Calcium-transporting ATPase 2, plasma membrane-type (EC 3.6.3.8) (Ca(2+)-ATPase isoform 2).
5561	Os03g0133300										3.28795	3.92652	4.58672							Conserved hypothetical protein.
5562	Os07g0565800		2.46792	2.46998																Conserved hypothetical protein.
5572	Os04g0412200											2.8188	3.75922							Similar to Ferredoxin I.
5573	Os05g0135500												2.01424							Haem peroxidase family protein.
5575	Os10g0459900		2.06135	2.18973																Conserved hypothetical protein.
5577	Os03g0795200										2.32156	3.28054	3.26778							Protein prenyltransferase domain containing protein.
5580	Os09g0511700		2.46075	2.65687																Similar to Prunasin hydrolase isoform PH C precursor (EC 3.2.1.118).
5599	Os05g0110300											3.50072	4.31276							NAD-dependent epimerase/dehydratase family protein.
5600	Os11g0227700		2.01443												2.05357					Similar to NBS-LRR protein (Fragment).
5602	Os05g0215000											2.05974	2.34066							BURP domain containing protein.
5616	Os11g0439600											2.10912	2.39586							Similar to Nod factor binding lectin-nucleotide phosphohydrolase.
5625	Os04g0533900		2.02962																	Heavy metal transport/detoxification protein domain containing protein.
5626	Os10g0548900											2.66869	2.75036							UDP-N-acetylmuramyl-tripeptide synthetase family protein.
5627	Os07g0141400											2.13446								Similar to 23 kDa polypeptide of photosystem II.
5632	Os06g0128800	2.60942	4.97012	5.27261																Conserved hypothetical protein.
5634	Os09g0491100										2.29825	7.9225	9.51938							Similar to Beta-primeverosidase (EC 3.2.1.149).
5641	Os08g0229600		4.21097	6.44104																Exo70 exocyst complex subunit family protein.
5643	Os07g0418500	5.33598	8.19473	8.94389		6.00636														Similar to Cytochrome P450.
5648	Os06g0121500					2.25993	2.20642													Peptidase A1, pepsin family protein.
5651	Os10g0147400												2.1065							Similar to Auxin influx carrier protein.
5656	Os03g0238300			2.00092																Inositol polyphosphate related phosphatase domain containing protein.
5659	Os11g0701800					9.5446	6.86738				3.63095	2.74667	2.26617							Chitinase (EC 3.2.1.14) III C10701-rice (EC 3.2.1.14) (Class III chitinase homologue (OsChib3H-a)H-).
5660	Os04g0535200					2.08424														Peptidase A1, pepsin family protein.
5666	Os04g0445700										3.5812	10.2164	15.8691		2.94353	2.67212				Similar to 3-oxoacyl-[acyl-carrier-protein] synthase I, chloroplast precursor (EC 2.3.1.41) (Beta-ketoacyl-ACP synthase I) (KAS I).
5669	Os05g0506000									2.22923										Similar to MS5-like protein (Fragment).
5682	Os01g0702300											2.15327	2.87133							Peptidase S8 and S53, subtilisin, kexin, sedolisin domain containing protein.
5698	Os10g0578600											2.52631	3.37507							Conserved hypothetical protein.
5702	Os11g0514400														6.52894					Similar to Somatic embryogenesis receptor kinase 1.
5703	Os03g0129400															2.26124				Hypothetical protein.
5713	Os06g0203600	2.04053	3.31109	3.42478																Conserved hypothetical protein.
5755	Os03g0186900											2.36109	2.57211							Radc1.
5761	Os07g0122000								3.50808	2.80356										Protein of unknown function DUF1719, Oryza sativa family protein.
5774	Os03g0610800	2.24322	2.91685	3.52003																Similar to Protein zx.
5777	Os12g0170800												2.21459							Similar to Citrate binding protein precursor.
5780	Os04g0430700			2.12338																Proteinase inhibitor, propeptide domain containing protein.
5785	Os01g0606200										2.05521									Conserved hypothetical protein.
5786	Os09g0437100		2.23714	2.24024																Auxin responsive SAUR protein family protein.
5799	Os10g0514500					3.9605	2.8381
5807	Os08g0366000											2.31999	2.0714							Phosphoenolpyruvate carboxylase.
5811	Os01g0360200					3.32949	3.60914													Similar to Respiratory burst oxidase homolog.
5822	Os11g0701400					5.97709	3.33466													Chitinase (EC 3.2.1.14) III C10150-rice (EC 3.2.1.14).
5835	Os07g0480900	3.42434	5.66987	6.58618		4.56113	3.10812													Similar to Cysteine protease (Fragment).
5852	Os02g0286900		2.82724	4.70122
5857	Os03g0291500										16.7419	18.9411	14.0668							Asparagine synthase domain containing protein.
5878	Os12g0571800		2.37735	2.85909																Conserved hypothetical protein.
5889	Os04g0518400			3.21249		2.25004	2.30339													Similar to Phenylalanine ammonia-lyase (Fragment).
5890	Os02g0116900		2.15473	2.55084																Similar to 15.9 kDa subunit of RNA polymerase II.
5928	Os01g0966500		2.02872	2.01449																Vacuolar protein sorting 55 family protein.
5953	Os04g0105700											2.18918	2.17547							Conserved hypothetical protein.
5961	Os01g0717000		2.42522	2.68447																Similar to GmCK1p (EC 2.7.1.32).
5968	Os10g0450400											2.10524								Protein of unknown function DUF594 family protein.
5974	Os12g0161900											2.26663	3.65664							Hypothetical protein.
5977	Os06g0493600											2.4593	2.12492							Similar to PHO1-like protein.
5982	Os01g0718000		2.02275	2.04281																Zinc finger, A20-type domain containing protein.
5984	Os12g0541500										2.94026	6.54869	6.35131							Similar to Chloroplast polyprotein of elongation factor Ts.
5991	Os01g0851700	2.12601	2.25884																	Similar to Cytosolic starch phosphorylase (Fragment).
5995	Os01g0546400		2.30285	2.76541																Protein of unknown function DUF6, transmembrane domain containing protein.
6008	Os01g0134700		2.76581	2.7264					2.95467						2.37233	2.08379				Calmodulin binding protein-like family protein.
6018	Os01g0348900		2.82325	2.8064																SalT gene product (Salt-induced protein).
6021	Os08g0191900										2.3441	5.19872	6.41634		2.55718	2.39126				Protein prenyltransferase domain containing protein.
6022	Os05g0323100											2.25091	2.1431							Rhodanese-like domain containing protein.
6023	Os03g0356400		2.60583	2.80886																Glutaredoxin domain containing protein.
6027	Os01g0730800											2.02958	2.27547							Mpv17/PMP22 family protein.
6029	Os01g0846400			2.37563																Conserved hypothetical protein.
6033	Os02g0257200	2.75109	3.72467	4.53223																Conserved hypothetical protein.
6034	Os04g0645900	2.39811	2.20505	2.25029
6038	Os04g0666800	2.63156	2.39552	2.24182																Conserved hypothetical protein.
6044	Os03g0781300		2.81838	2.84123																Conserved hypothetical protein.
6045	Os01g0332500											2.18409	2.28084							Similar to Serine carboxypeptidase II-like protein.
6050	Os11g0242700			2.21691																Conserved hypothetical protein.
6059	Os02g0771500											3.79911	4.09062							Similar to Pap1p; poly A polymerase (Eukaryotic type).
6072	Os04g0459500											2.03033								Similar to GADPH (383 AA) (Fragment).
6073	Os11g0262600	3.877	11.5172	4.66688										124.108	205.084	149.157				Conserved hypothetical protein.
6082	Os08g0124900		2.09673	2.12362																Concanavalin A-like lectin/glucanase domain containing protein.
6092	Os05g0565000										2.24776	2.27043	2.16764							Similar to 60S ribosomal protein L18a-1.
6101	Os02g0788500										2.7136	3.52416	3.34327		2.12651	2.20689				Conserved hypothetical protein.
6105	Os02g0308400														5.60207	4.3965		3.68271		Beta-Ig-H3/fasciclin domain containing protein.
6110	Os03g0851000										2.0493		2.07241							Similar to Transcription factor homolog BTF3-like protein.
6113	Os04g0430600		3.58849	3.7068																Conserved hypothetical protein.
6121	Os02g0667600		2.09204	2.31022																Harpin-induced 1 domain containing protein.
6124	Os12g0555500					2.50536	2.44589													Probenazole-inducible protein PBZ1.
6138	Os07g0618000										2.47452	2.12274								Conserved hypothetical protein.
6139	Os03g0226200										4.58293	4.00549								Non-symbiotic hemoglobin 2 (rHb2) (ORYsa GLB1b).
6143	Os03g0432800					2.33896	2.33634
6161	Os10g0154300		2.13365	2.21569
6166	Os09g0354300	9.10042	15.1601	22.5957			2.74846													2OG-Fe(II) oxygenase domain containing protein.
6177	Os06g0275500												2.2149							Similar to Polycomb protein EZ1 (Enhancer of zeste protein 1).
6180	Os09g0428500		2.0375																	Conserved hypothetical protein.
6186	Os07g0189700											2.22417	2.64427							Conserved hypothetical protein.
6198	Os11g0683500											2.41951	2.2782							Glycoside hydrolase, family 1 protein.
6210	Os01g0757400												2.13378							Similar to Katanin p60 ATPase-containing subunit A1 (EC 3.6.4.3) (Katanin p60 subunit A1) (p60 katanin). Splice isoform 2.
6225	Os11g0210500					3.06576	2.84049													Alcohol dehydrogenase 2.
6231	Os12g0455100										2.29128	3.93503	4.50051							Hypothetical protein.
6239	Os07g0250300			2.03483																Conserved hypothetical protein.
6243	Os08g0412800	3.3092	6.08271	8.08048												2.06088				Protein of unknown function DUF1262 family protein.
6257	Os06g0612800		2.01275																	Similar to PVPR3 protein.
6259	Os04g0563900	2.06924	3.35836	5.32623		3.88122	2.88279													Protein kinase-like domain containing protein.
6261	Os10g0168900												2.10855							Conserved hypothetical protein.
6272	Os02g0255700										2.53832	5.65052	5.3022							Conserved hypothetical protein.
6275	Os09g0355400	2.03135																		Protein kinase-like domain containing protein.
6276	Os04g0467700											2.3193	2.29268							Similar to Indole-3-glycerol phosphate synthase, chloroplast precursor (EC 4.1.1.48) (IGPS).
6283	Os08g0201800		4.91138	7.31984
6291	Os02g0188400	3.39078	8.93248	8.64381					3.37399	3.97212										Conserved hypothetical protein.
6294	Os08g0559200										2.23084	2.01623								Similar to Ribosomal protein S25 (40S ribosomal 25S subunit).
6295	Os03g0757600			2.4948					2.23387											UDP-glucuronosyl/UDP-glucosyltransferase family protein.
6298	Os06g0210000	2.27741	2.11778	2.48646																Conserved hypothetical protein.
6305	Os11g0704500		2.72675	2.71046																Metallothionein-like protein type 1.
6312	Os01g0393000											3.36308	3.72603							Conserved hypothetical protein.
6330	Os05g0503300										2.41221	2.95868	2.9037							Similar to Sulfite reductase (Fragment).
6339	Os02g0558500			2.00115																Conserved hypothetical protein.
6343	Os06g0702700			2.09791																AIG2-like family protein.
6349	Os12g0159000		2.02205	2.49022																Harpin-induced 1 domain containing protein.
6351	Os03g0131900										2.68642	5.23159	5.79682							Chromo domain containing protein.
6354	Os08g0366000											2.36093	2.13515							Phosphoenolpyruvate carboxylase.
6357	Os11g0451700	14.4502	32.0514	30.0842																Similar to Dehydrin DHN1 (M3) (RAB-17 protein).
6363	Os12g0187800						2.15841													Conserved hypothetical protein.
6365	Os09g0556700												2.03418							Nuclear protein SET domain containing protein.
6367	Os01g0644000	2.60322	6.38088	7.56878																Twin-arginine translocation pathway signal domain containing protein.
6369	Os01g0960300											2.64589	2.46414							Similar to Glucose inhibited division protein A.
6379	Os02g0596000											3.60337	4.95299							Rhodanese-like domain containing protein.
6387	Os03g0806600	7.30452	12.2129	11.4729		2.01502	2.29038													Conserved hypothetical protein.
6404	Os03g0102700		2.23103	2.09204																Beta-expansin precursor.
6412	Os01g0170900	2.10163	2.65044	2.54126																Conserved hypothetical protein.
6416	Os04g0295400			2.44743																Jacalin-related lectin domain containing protein.
6421	Os01g0692000	2.59419	4.95726	7.91605					2.83593											Similar to Glutathione S-transferase GST 26 (EC 2.5.1.18).
6432	Os04g0480200	5.24814	2.85479																	Fibronectin, type III-like fold domain containing protein.
6436	Os04g0413100		2.43063	3.15091																Conserved hypothetical protein.
6454	Os02g0578400											3.27206	3.88743		2.555	2.03601				Photosystem II oxygen evolving complex protein PsbQ family protein.
6459	Os08g0266700												2.68164							Rad21/Rec8 like protein, N-terminal domain containing protein.
6471	Os07g0533800		2.69587	3.21014																Peptidase A1, pepsin family protein.
6474	Os01g0904400											2.23509	2.45814							Similar to Chromosome assembly protein homolog.
6477	Os08g0478700		2.47702	2.3743																Similar to Mitochondrial uncoupling protein (Fragment).
6491	Os05g0223200			2.3413							2.56758									Similar to Glycine-rich RNA-binding protein GRP2A.
6496	Os08g0152700											2.43527	2.30674							Diacylglycerol kinase, catalytic region domain containing protein.
6517	Os02g0321900										2.08689	2.26837	2.58142							Similar to 60S ribosomal protein L10a-1.
6520	Os03g0267200		2.28053	2.41038																Low molecular mass heat shock protein Oshsp17.7.
6521	Os12g0556500		2.88885	3.08936																Calmodulin binding protein-like family protein.
6523	Os09g0538000										2.22195	23.1079	36.1136							Ribonuclease T2 family protein.
6533	Os01g0693800										2.91269	3.71343	3.80207							Similar to Threonine synthase, chloroplast precursor (EC 4.2.3.1) (TS).
6539	Os12g0162900											2.12194	2.47893							Protein of unknown function DUF537 family protein.
6541	Os02g0314600		2.47361	2.92674					2.04513											Peptidase A1, pepsin family protein.
6546	Os02g0184200											2.05287								Inorganic H+ pyrophosphatase family protein.
6562	Os03g0634000											3.11328	3.6546							Similar to THA4.
6563	Os04g0464800											2.20728								CRS1/YhbY domain containing protein.
6565	Os05g0217800										4.45692	20.0979	24.4381							Virulence factor, pectin lyase fold family protein.
6567	Os06g0185400	3.19836	8.50748	9.94317																Conserved hypothetical protein.
6570	Os03g0699700					37.3323	28.4432													9-lipoxigenase.
6574	Os09g0505400		2.01064	3.23503																Auxin Efflux Carrier family protein.
6576	Os01g0837000		2.35028	2.05094																Ankyrin repeat containing protein.
6584	Os09g0458500		2.32017	3.09484																Non-protein coding transcript, uncharacterized transcript.
6604	Os02g0834700											2.64434	3.07728							Similar to Cell division inhibitor.
6614	Os10g0525000										2.00731	2.18168								Cytochrome P450 family protein.
6645	Os01g0795200								3.43472		2.80151	3.20118	2.10731							Similar to Subtilase.
6648	Os04g0692800												2.11296							FAD dependent oxidoreductase family protein.
6654	Os04g0418800											3.5058	4.07093							Similar to Hydroxyproline-rich glycoprotein.
6655	Os11g0147800		2.09508	2.17535																Similar to Wali7 protein (Fragment).
6662	Os01g0743100		2.40194	2.73211																IQ calmodulin-binding region domain containing protein.
6687	Os01g0860500										3.61872	7.24782	12.1436							Similar to Hevamine A precursor [Includes: Chitinase (EC 3.2.1.14); Lysozyme (EC 3.2.1.17)].
6694	Os09g0570800										3.19209	5.07469	5.35176		2.14697	2.88421				Isopenicillin N synthase family protein.
6698	Os12g0541300												2.0728							Ferric reductase-like transmembrane component family protein.
6701	Os09g0465400		2.0358																	Mitochondrial substrate carrier family protein.
6702	Os11g0614800		2.63983	2.68264																Similar to Cyclin-dependent kinase inhibitor 7.
6712	Os10g0361000										2.36237	3.82548	4.39146							Lipoxygenase, LH2 domain containing protein.
6713	Os10g0508700										3.27241	3.27456	3.86406			2.15442				Pectinesterase inhibitor domain containing protein.
6727	Os01g0873000										5.27257	28.9366	13.9493							Conserved hypothetical protein.
6728	Os02g0612000										2.17477	2.37797	2.21378							GrpE protein family protein.
6729	Os10g0482900		2.96778	2.77563																Glutaredoxin domain containing protein.
6731	Os02g0202900		2.6474	2.55646																Cyclin-like F-box domain containing protein.
6743	Os01g0930800											2.12136								Glycoside hydrolase, family 1 protein.
6747	Os03g0736900													7.27554	6.85628	5.93377				Conserved hypothetical protein.
6768	Os05g0541700			2.00116																Hypothetical protein.
6769	Os02g0601000		2.05397	2.07416					2.72252	2.95086										Conserved hypothetical protein.
6772	Os08g0512700												2.11972							Similar to 3-hydroxy-3-methylglutaryl coenzyme A reductase (EC 1.1.1.34) (Fragment).
6787	Os07g0164200											2.71609	2.49214							Translation factor domain containing protein.
6790	Os11g0182500	2.83501	4.29419	3.61239											3.49524	2.27519				Ankyrin repeat containing protein.
6791	Os04g0665400												2.25881							Similar to FtsZ1.
6804	Os01g0795700		5.18449	6.66006					2.02901											Conserved hypothetical protein.
6811	Os03g0148700		2.76133	2.56994																Similar to Calcium/calmodulin-regulated receptor-like kinase.
6845	Os01g0743500	4.5884	6.23491	6.57676																Cytosolic NADP malic enzyme.
6888	Os03g0848100											3.52884	3.65496							Lysine decarboxylase family protein.
6892	Os06g0656300		2.83797	2.84937																Protein of unknown function DUF588 family protein.
6899	Os02g0770800	3.55812											6.24133		2.94233	2.52416			2.57175	Similar to Nitrate reductase [NAD(P)H] (EC 1.7.1.2).
6903	Os07g0263500											2.54846	2.09202
6907	Os02g0120600			2.08526																Similar to Ubiquitin-conjugating enzyme E2-17 kDa 9 (EC 6.3.2.19) (Ubiquitin- protein ligase 9) (Ubiquitin carrier protein 9) (UBCAT4B).
6913	Os11g0525600										2.23808	3.71871	3.74679							Similar to Alpha-mannosidase.
6926	Os03g0752100											2.09918	2.03814							Phytochrome C.
6934	Os12g0403800		2.05786																	Exoribonuclease domain containing protein.
6943	Os03g0400700					2.57406	3.39756													Late embryogenesis abundant protein 3 family protein.
6944	Os10g0512500										2.06022	4.05804	4.36786		2.76715	2.56697				CRS1/YhbY domain containing protein.
6950	Os01g0176200		2.03777	2.04771																UDP-glucuronosyl/UDP-glucosyltransferase family protein.
6953	Os11g0597700	4.24564	7.25994	5.14612																Conserved hypothetical protein.
6955	Os01g0590300					2.51015	2.73416													Conserved hypothetical protein.
6958	Os10g0440000	3.18183	4.98081	6.33774			2.67431													Cytochrome P450 family protein.
6963	Os01g0254000		2.46493	2.6657																Similar to NTGB2 (Fragment).
6964	Os08g0136700					6.55413	5.44816													Protein of unknown function DUF26 domain containing protein.
6972	Os07g0158300										2.44796	4.29091	4.10428		2.09253	2.23838				Similar to RNA binding protein.
6973	Os03g0106400											2.72018	3.66291							Similar to Branched-chain-amino-acid aminotransferase 5, chloroplast precursor (EC 2.6.1.42) (Atbcat-5).
6980	Os04g0583700											2.17721	2.46856							Pleckstrin homology-type domain containing protein.
6987	Os04g0664900										3.10763	2.71137	2.48589							Glycoside hydrolase, family 32 protein.
7000	Os08g0425100	2.19941	2.74441	2.43494																Dynamin family protein.
7005	Os10g0113000											2.99853	2.71628							Similar to Chalcone reductase homologue (Fragment).
7017	Os07g0251200								2.04104											Harpin-induced 1 domain containing protein.
7032	Os05g0467400											2.03417	2.17819							Protein of unknown function DUF1618 domain containing protein.
7039	Os11g0139500			2.0366																RNA-binding region RNP-1 (RNA recognition motif) domain containing protein.
7042	Os01g0941400								2.8946											Similar to Beta-1,3-glucanase precursor.
7072	Os06g0328900	2.4289	3.8988	3.84082																Cytochrome P450 family protein.
7074	Os03g0285800		2.7533	2.62686																MAP Kinase.
7084	Os01g0649400	2.97841	4.58923	6.27795																Lipolytic enzyme, G-D-S-L family protein.
7099	Os02g0267000										2.1976	4.04863	4.63429		2.15658	2.05274				Similar to Signal peptidase I (EC 3.4.21.89) (Leader peptidase I).
7105	Os05g0176300						2.22557													Conserved hypothetical protein.
7115	Os06g0698300		2.71119	2.90991																Protein phosphatase 2C family protein.
7118	Os04g0583200						2.90908				3.91663	3.54494	2.32741							Conserved hypothetical protein.
7127	Os03g0286200										2.07865	2.65021	2.29171							Similar to Prephenate dehydratase-like.
7128	Os03g0323200											3.34383	2.52621							Similar to Protoporphyrin IX Mg-chelatase subunit precursor.
7129	Os11g0539200										2.31858									Similar to Xyloglucan endotransglycosylase XET2 (Fragment).
7139	Os10g0320100		2.39727	2.63183																Similar to Flavonoid 3'-monooxygenase (EC 1.14.13.21) (Flavonoid 3'-hydroxylase) (Cytochrome P450 75B2).
7141	Os07g0633200		2.66233	2.93041																Similar to SC35-like splicing factor SCL30a, 30a kD.
7154	Os01g0203800		2.58111	2.73408																Protein of unknown function DUF641, plant domain containing protein.
7165	Os04g0196600		2.39361	2.72273																Protein of unknown function DUF563 family protein.
7171	Os02g0261900		6.96021	9.86265
7188	Os11g0704500		2.7113	2.80103																Metallothionein-like protein type 1.
7205	Os04g0115700										5.15124	6.7294	7.89697							Conserved hypothetical protein.
7210	Os02g0522300											3.0463	3.05225							Hypothetical protein.
7220	Os06g0531200											2.31159	2.27472							DJ-1 family protein.
7230	Os03g0166000										2.55902	3.23235	4.27886							Alba, DNA/RNA-binding protein family protein.
7235	Os03g0261800	2.1319																		Conserved hypothetical protein.
7246	Os12g0414900												2.21913							Zinc finger, RanBP2-type domain containing protein.
7247	Os07g0105600											3.89535	6.04512							Photosystem II oxygen evolving complex protein PsbQ family protein.
7253	Os02g0811800					5.63221														Similar to Cinnamoyl-CoA reductase (EC 1.2.1.44).
7263	Os01g0180300										2.21338	4.23126	4.91135							Lipoprotein, type 6 family protein.
7264	Os08g0487900		3.19521	3.43662																Esterase/lipase/thioesterase domain containing protein.
7269	Os04g0225700										2.88204	5.08706	3.44183							BURP domain containing protein.
7271	Os07g0170200	4.99874	5.67077	5.18908																HNH nuclease domain containing protein.
7272	Os12g0106000				3.89693	4.86047	3.23854													Similar to Ferritin 1, chloroplast precursor (EC 1.16.3.1) (ZmFer1).
7273	Os10g0529300		2.20632	2.13895																Similar to Tau class GST protein 3.
7275	Os02g0169900											2.48114	2.32912							Inositol monophosphatase family protein.
7277	Os02g0608600										2.1906	3.38221	3.28963							Acetolactate synthase, small subunit family protein.
7285	Os08g0129600												2.11272							Conserved hypothetical protein.
7288	Os09g0459200											2.0073	2.3679							Conserved hypothetical protein.
7292	Os10g0372800												2.10902							Hypothetical protein.
7297	Os03g0843400										2.16669	4.35388	4.76893							Similar to 30S ribosomal protein S6, chloroplast precursor (Fragment).
7299	Os07g0587300		3.12287	3.11525																Conserved hypothetical protein.
7304	Os03g0660000											3.38258	3.82275							Hypothetical protein.
7326	Os04g0561000					2.04263														MscS Mechanosensitive ion channel family protein.
7328	Os05g0354300												2.03042							Similar to Meiotic check point regulator-like protein.
7336	Os11g0208800					2.42013	2.05589													Similar to Receptor-like protein kinase.
7337	Os01g0826900										2.24901	3.18664	2.82296							Protein of unknown function DUF399 family protein.
7344	Os02g0693200											2.71503	2.8847							Similar to Chaperone protein dnaJ.
7349	Os03g0297600														3.10848	3.22048				Streptomyces cyclase/dehydrase family protein.
7351	Os03g0769100											5.29852	6.07385							Similar to 9S ribosomal protein.
7352	Os06g0217900												2.1051							Cyclin-like domain containing protein.
7362	Os01g0940700								3.59114											Similar to Glucan endo-1,3-beta-glucosidase GII precursor (EC 3.2.1.39) ((1->3)- beta-glucan endohydrolase GII) ((1->3)-beta-glucanase isoenzyme GII) (Beta-1,3-endoglucanase GII).
7364	Os07g0695300			2.18229																Similar to Serine/threonine-protein kinase PBS1 (EC 2.7.1.37) (AvrPphB susceptible protein 1).
7365	Os07g0605600												2.15613
7377	Os03g0780500										3.00265	3.75217	3.74498		2.13785	2.20357				Similar to Inosine-5'-monophosphate dehydrogenase (EC 1.1.1.205) (IMP dehydrogenase) (IMPDH) (IMPD).
7402	Os06g0498800						2.32198													Similar to MOTHER of FT and TF1 protein.
7407	Os01g0510600										2.01248	3.79751	3.95988							Tetratricopeptide-like helical domain containing protein.
7419	Os03g0729000			2.60281																Conserved hypothetical protein.
7431	Os05g0244700					2.6085	2.11529													Aminotransferase, class IV family protein.
7436	Os01g0841000			2.13708																ENTH/VHS domain containing protein.
7444	Os08g0431300												2.09317							Similar to Dihydrolipoamide S-acetyltransferase.
7448	Os04g0513400		3.39914	4.22211																Similar to Beta-glucosidase.
7450	Os02g0668500										3.97817	6.0426	6.37207							Cellular retinaldehyde-binding/triple function, C-terminal domain containing protein.
7465	Os01g0254000		2.3419	2.58481																Similar to NTGB2 (Fragment).
7470	Os10g0159800		2.02256	2.11112																Alcohol dehydrogenase superfamily, zinc-containing protein.
7471	Os11g0114900		2.54356	2.43502																Similar to Nonspecific lipid-transfer protein (LTP) (Fragment).
7481	Os11g0454200	3.23493	5.90937	7.53338		2.15257														Dehydrin RAB 16B.
7524	Os04g0531900	4.00101	9.91081	12.5184																Glucose/ribitol dehydrogenase family protein.
7528	Os05g0349800									23.9248										Embryonic abundant protein 1.
7537	Os02g0219900			2.10523																Similar to Epstein-Barr nuclear antigen-1 (EBNA-1).
7547	Os08g0282500											2.42257	3.09484							Nitrous oxide reductase, N-terminal domain containing protein.
7567	Os01g0229900											2.17123	2.14288							Similar to Shaggy-related protein kinase dzeta (EC 2.7.1.-) (ASK-dzeta).
7576	Os06g0566500			2.05205																Conserved hypothetical protein.
7594	Os06g0612800		2.09978	2.05287																Similar to PVPR3 protein.
7598	Os02g0117600										2.08333	3.53088	3.2496							Peptidylprolyl isomerase, FKBP-type domain containing protein.
7622	Os07g0694300		2.49057	3.3689																Haem peroxidase, plant/fungal/bacterial family protein.
7623	Os03g0337600										2.50678	4.32005	4.70702							Similar to Uroporphyrinogen decarboxylase (EC 4.1.1.37) (URO-D) (UPD) (Fragment).
7624	Os03g0425000										2.38722	5.6514	5.53957							Bacterial immunoglobulin/albumin-binding domain containing protein.
7636	Os01g0702500		2.44373																	Similar to Dehydrin DHN1 (B8).
7640	Os03g0425300	3.00522	3.65036	3.9074																Similar to Diacylglycerol kinase 1 (EC 2.7.1.107) (Diglyceride kinase 1) (DGK 1) (DAG kinase 1).
7641	Os01g0963400											2.12149	2.03549							Thioredoxin family protein.
7648	Os12g0167900										2.12488	2.29446	2.50392							60S ribosomal protein L3.
7652	Os06g0202300		2.36434	3.04079																Conserved hypothetical protein.
7655	Os06g0671800												2.04712							Cellular retinaldehyde binding/alpha-tocopherol transport family protein.
7668	Os03g0816400										2.06525	2.52288	2.76488							GTP-binding protein, HSR1-related domain containing protein.
7683	Os09g0381600		2.0176																	Conserved hypothetical protein.
7695	Os01g0974200			2.05081																RicMT (Metallothionein-like protein).
7702	Os07g0670200		2.76843	5.05042			3.27436													C2 calcium/lipid-binding region, CaLB domain containing protein.
7725	Os05g0455700											3.01782	3.52759							Uracil phosphoribosyl transferase family protein.
7727	Os01g0678000														3.15298					Conserved hypothetical protein.
7741	Os04g0632000		2.32811	2.35375																Conserved hypothetical protein.
7745	Os01g0686800										2.53713	2.67973	2.50696							Guanine nucleotide-binding protein beta subunit-like protein (GPB-LR) (RWD).
7746	Os08g0518900					5.2487	4.58													Chitinase (EC 3.2.1.14).
7748	Os03g0699700				4.71116	9.64163	6.37406		3.5067											9-lipoxigenase.
7763	Os06g0313500	8.2463	14.3011	14.9195																Conserved hypothetical protein.
7769	Os11g0672200		2.06757																	Conserved hypothetical protein.
7770	Os10g0493600												2.37609							Alpha-galactosidase precursor (EC 3.2.1.22) (Melibiase) (Alpha-D- galactoside galactohydrolase).
7781	Os02g0682300	2.01996	3.40055	3.89852																Zinc finger, RING-type domain containing protein.
7783	Os06g0125400	2.37602	2.57268	2.68698																Oligopeptide transporter OPT superfamily protein.
7791	Os02g0755500			2.4545																Similar to UDP-glycosyltransferase 85A8.
7793	Os10g0134500	2.59615	3.71674	3.76354																Protein kinase-like domain containing protein.
7806	Os11g0181200	7.67691	14.5886	15.9268					3.91974											Conserved hypothetical protein.
7813	Os03g0829200		3.71634	6.27788																Similar to Soluble epoxide hydrolase.
7815	Os01g0823100		2.89239	2.61962																Alpha-expansin OsEXPA2.
7818	Os10g0580800											2.35268	2.46639							Similar to NClpP4 (Fragment).
7819	Os07g0539900								3.06682		2.51577	2.46548	2.67428		2.75805					Similar to Beta-1,3-glucanase-like protein.
7825	Os01g0127600		4.77783	9.75178		4.3724	3.8068													Similar to Bowman-Birk type proteinase inhibitor D-II precursor (IV).
7834	Os06g0483200		2.01735																	Similar to Beta-amyrin synthase.
7843	Os01g0289600		2.63257	3.3738																Conserved hypothetical protein.
7851	Os01g0622300											3.07113	3.42074							Similar to Plastid uroporphyrinogen decarboxylase (Fragment).
7860	Os01g0793800			2.02954																Conserved hypothetical protein.
7864	Os11g0482200		2.78554	2.38723																Hypothetical protein.
7868	Os01g0813800										2.56808	7.73451	10.5998		2.91021	2.74993				Glycoside hydrolase, family 1 protein.
7875	Os10g0502200			2.14454																Non-protein coding transcript, unclassifiable transcript.
7879	Os02g0273800										2.00698	4.52769	5.47938		2.21208					Protein prenyltransferase domain containing protein.
7882	Os03g0125000											4.85926	6.26881							Similar to 50S ribosomal protein L5, chloroplast.
7895	Os07g0656500											4.12596	4.04616							Similar to Mg-chelatase subunit chlH (Fragment).
7899	Os03g0766600	3.07213	2.81962	2.42428																Conserved hypothetical protein.
7918	Os05g0332600	2.11363	3.17447	5.60443		3.59273	3.11769													Xanthine/uracil/vitamin C permease family protein.
7919	Os06g0617800										2.2177	2.32805								Ribose-phosphate pyrophosphokinase 2 (EC 2.7.6.1) (Phosphoribosyl pyrophosphate synthetase 2). Splice isoform 1.
7930	Os02g0588500												2.15669							Glycerophosphoryl diester phosphodiesterase family protein.
7935	Os09g0517000										2.71102	4.597	4.2143							Conserved hypothetical protein.
7940	Os06g0217600											2.11481								Hypothetical protein.
7946	Os09g0433700	8.7104	13.2065	12.2859																Similar to Pectin methylesterase (Fragment).
7954	Os03g0125100		2.04772	2.12431																Similar to Beta-ring hydroxylase (Fragment).
7980	Os03g0401300											2.4527	2.95493							Sucrose synthase 2 (EC 2.4.1.13) (Sucrose-UDP glucosyltransferase 2).
7994	Os11g0130200	2.17307																		Protein of unknown function DUF309 family protein.
7999	Os09g0444900	2.89674	5.21141	6.90152																Protein of unknown function DUF716 family protein.
8006	Os01g0312800											2.15769	2.35309							Similar to CEL4=CELLULASE 4 (Fragment).
8007	Os09g0379900											2.018	2.21151							Similar to Beta-glucan binding protein.
8011	Os02g0680500										2.03289	3.06528	3.00662							Protein prenyltransferase domain containing protein.
8012	Os01g0771200			2.16137																Similar to Mal d 1-associated protein.
8016	Os01g0878800		2.19736	2.42024																Similar to 4,5-DOPA dioxygenase extradiol.
8065	Os05g0456500		2.00455																	Protein of unknown function DUF588 family protein.
8079	Os02g0114700										2.03436									Similar to Phosphorylation regulatory protein HP-10.
8109	Os05g0215000											2.22854	2.52767							BURP domain containing protein.
8111	Os01g0216400											2.92579	3.37961							Lipolytic enzyme, G-D-S-L family protein.
8114	Os03g0223100		2.21554	3.43605																Cytochrome P450 family protein.
8115	Os01g0974200			2.01017																RicMT (Metallothionein-like protein).
8117	Os11g0240600		2.29889	2.46898																Esterase/lipase/thioesterase domain containing protein.
8122	Os06g0129100										2.02217		2.48992							Similar to Short-chain dehydrogenase Tic32.
8143	Os05g0217800										3.53181	14.9493	19.6933							Virulence factor, pectin lyase fold family protein.
8145	Os03g0802200		2.15472	2.26556																Conserved hypothetical protein.
8151	Os06g0731300											2.28028	2.24466							Surface protein from Gram-positive cocci, anchor region domain containing protein.
8160	Os01g0670100	3.26847	5.51435	4.36018																Curculin-like (mannose-binding) lectin domain containing protein.
8170	Os05g0368300										2.11745									Similar to 40S ribosomal protein S4, X isoform (Single copy abundant mRNA protein) (SCR10).
8174	Os02g0256100														2.66908	2.46631				Virulence factor, pectin lyase fold family protein.
8181	Os04g0678700											3.05762	4.00865							Similar to Protochlorophyllide reductase (EC 1.3.1.33) (PCR) (NADPH- protochlorophyllide oxidoreductase) (POR) (Fragment).
8197	Os06g0137600											2.69398	2.86373							Ribosome-binding factor A family protein.
8202	Os07g0446900		2.34053	2.3679																Conserved hypothetical protein.
8205	Os02g0537000		2.01128	2.20379																Pectinesterase inhibitor domain containing protein.
8207	Os08g0112200	4.02643	8.86842	11.6272																Transferase family protein.
8212	Os11g0630300	2.23192	4.29974	5.0685																Hypothetical protein.
8220	Os03g0309200											2.35009	2.21773							Similar to Phytochrome B.
8230	Os08g0561700											3.2046	3.12101							Superoxide dismutase [Cu-Zn], chloroplast precursor (EC 1.15.1.1).
8234	Os08g0421800												2.53328							Similar to Mitogen-activated protein kinase kinase kinase 1 (EC 2.7.1.-) (Arabidospsis NPK1-related protein kinase 1). Splice isoform 1S.
8235	Os11g0237700											2.01955								Conserved hypothetical protein.
8237	Os04g0450600		2.17425	2.26733																Conserved hypothetical protein.
8243	Os04g0384800		2.24194	2.06321																Non-protein coding transcript, unclassifiable transcript.
8246	Os07g0691200										3.74948	8.90396	9.05163							Similar to D-alanine--D-alanine ligase B (EC 6.3.2.4) (D-alanylalanine synthetase B) (D-Ala-D-Ala ligase B).
8250	Os03g0215000	2.42316	3.47821	3.60895																Conserved hypothetical protein.
8272	Os04g0132500										2.34633	3.05505	3.31849							Protein kinase-like domain containing protein.
8277	Os02g0475300		2.34206	2.69631																Membrane attack complex component/perforin/complement C9 family protein.
8283	Os12g0629300								5.75096		6.48726	6.2387	8.15877		2.29061					Similar to Thaumatin-like protein precursor.
8284	Os01g0948300		2.1898	2.16786																Cellular retinaldehyde-binding/triple function, C-terminal domain containing protein.
8291	Os08g0364900		2.66719	3.07336																Similar to Pirin-like protein.
8293	Os01g0353400		2.52745	2.07179		2.27742	2.11201													Similar to Glutathione S-transferase GST 8 (EC 2.5.1.18).
8296	Os06g0103100		2.02384	2.11621																Conserved hypothetical protein.
8298	Os01g0144800	2.88195	4.08521	4.26721																Conserved hypothetical protein.
8306	Os07g0684500											2.36131	2.31618							Non-protein coding transcript, unclassifiable transcript.
8307	Os12g0629700	2.9297	6.70384	7.90174																Similar to Thaumatin-like protein precursor.
8313	Os07g0114000		2.22068	2.90122																Similar to Protein phosphatase 2C-like.
8321	Os03g0831500										2.65792	2.7714	3.12335							Similar to Phosphoribosylformylglycinamidine cyclo-ligase, chloroplast/mitochondrial precursor (EC 6.3.3.1) (AIRS) (Phosphoribosyl-aminoimidazole synthetase) (AIR synthase) (VUpur5).
8339	Os03g0405900											2.02428								Thioredoxin-like domain containing protein.
8342	Os06g0681200	5.77171	9.39874	16.2586																Cupredoxin domain containing protein.
8349	Os11g0686100			2.03951																Conserved hypothetical protein.
8351	Os01g0854400		2.33324	2.21606																Conserved hypothetical protein.
8366	Os02g0139600		2.57329	2.84333																Similar to Dars-prov protein.
8382	Os09g0520600		2.23634	2.05352																Bile acid:sodium symporter family protein.
8383	Os02g0258900										3.08282	6.38936	8.77292							Similar to Molybdopterin biosynthesis CNX2 protein (Molybdenum cofactor biosynthesis enzyme CNX2).
8396	Os06g0579200			2.31073																Conserved hypothetical protein.
8412	Os03g0231600	2.45801	4.33953	4.21935																Similar to Branched-chain-amino-acid aminotransferase 3, chloroplast precursor (EC 2.6.1.42) (Atbcat-3).
8413	Os07g0632000										2.23262		2.08134							Similar to Xylanase inhibitor protein I precursor.
8415	Os02g0273100										2.637	4.90508	6.01141							Aminotransferase, class IV family protein.
8422	Os08g0132700											2.98333	3.49992							Conserved hypothetical protein.
8424	Os03g0117800											2.04269	2.23446							Fructosamine kinase family protein.
8435	Os02g0508100		2.13105	2.14653																Conserved hypothetical protein.
8439	Os10g0370700						2.73132													Similar to Nitrate transporter (Fragment).
8441	Os02g0520100	2.4419	3.03372	2.58812																NUDIX hydrolase domain containing protein.
8445	Os11g0474100										2.02463									Hypothetical protein.
8446	Os01g0601000	3.42687	4.80994	4.49078																Conserved hypothetical protein.
8452	Os01g0715700												2.52458							Tetratricopeptide-like helical domain containing protein.
8455	Os09g0471500	2.3577																		Protein kinase-like domain containing protein.
8463	Os03g0847900	2.09768	2.77955	3.24945																Conserved hypothetical protein.
8464	Os01g0896400												2.14702							Conserved hypothetical protein.
8470	Os10g0577700											3.06802	3.292							CS domain containing protein.
8479	Os09g0538000										2.08499	22.0901	35.5017							Ribonuclease T2 family protein.
8487	Os09g0341500		3.07945	4.14295		3.57263														Conserved hypothetical protein.
8488	Os06g0244000	3.13549	6.36932	6.51261																SAM dependent carboxyl methyltransferase family protein.
8492	Os07g0695800											2.18478	2.41265							Similar to 2-oxoglutarate dehydrogenase, E1 component.
8498	Os01g0108800												2.54147							Protein of unknown function DUF936, plant family protein.
8499	Os04g0504700		2.41133	2.8621																Conserved hypothetical protein.
8505	Os05g0472400					2.1595						2.42048	2.23689							Zinc/iron permease family protein.
8515	Os03g0411500											3.0794	3.66616							Peptidase S14, ClpP family protein.
8522	Os02g0455400		2.82013	3.23251																Protein of unknown function DUF1442 family protein.
8524	Os06g0484500											2.21664								Conserved hypothetical protein.
8527	Os11g0222900										4.53765	5.66799	4.89854							Disease resistance protein family protein.
8532	Os01g0103000												2.27826							Non-protein coding transcript, unclassifiable transcript.
8536	Os02g0726000										2.23873	3.22289	3.45877							Beta-Ig-H3/fasciclin domain containing protein.
8542	Os02g0115700											2.25162	2.29871							Catalase isozyme A (EC 1.11.1.6) (CAT-A).
8556	Os01g0112100										2.42419	2.44321	2.63226							Conserved hypothetical protein.
8573	Os01g0974400		2.16939	2.22085																Zinc finger, RING-type domain containing protein.
8577	Os03g0734200	2.25051	3.88032	3.88855																Hypothetical protein.
8579	Os11g0625900												2.28884							Protein kinase-like domain containing protein.
8582	Os02g0786500		2.10292																	Similar to PR-1a pathogenesis related protein (Hv-1a) precursor.
8590	Os07g0142000		2.12364	2.10268																Reticulon family protein.
8596	Os02g0269600			3.44896					7.43419	4.47347										Similar to Subtilase.
8599	Os01g0186900	2.09521	5.11216	6.84791					2.59274	2.96512										Conserved hypothetical protein.
8622	Os06g0146800					2.20097			2.22042	3.37293										Conserved hypothetical protein.
8634	Os04g0201800											2.0402								Conserved hypothetical protein.
8637	Os07g0625400	2.30316	3.49647	3.94649		6.14706	4.37241													SKP1 component family protein.
8661	Os10g0559200		2.87519	2.99765																Conserved hypothetical protein.
8684	Os09g0256700		2.59569	2.87521																Conserved hypothetical protein.
8685	Os04g0398600					2.02693	2.14078													Similar to Pectin-glucuronyltransferase.
8686	Os03g0363500											2.01338	2.24518							Similar to Sugar transporter-like protein.
8693	Os04g0564500		2.18731	2.33944																Protein of unknown function DUF833 family protein.
8709	Os10g0506900										2.14861	2.60959	2.16343							Conserved hypothetical protein.
8710	Os04g0546500		2.56522	2.90157		18.278	12.059													Oleosin.
8712	Os03g0721200											2.18844	2.32421							Armadillo-like helical domain containing protein.
8719	Os01g0347200			2.1788																Conserved hypothetical protein.
8732	Os05g0237300		2.1384																	Non-protein coding transcript, unclassifiable transcript.
8736	Os03g0118600											2.92764	3.60865							Similar to Dihydrodipicolinate reductase-like protein.
8750	Os01g0905300		2.46892	2.73084					2.32596	3.16401					2.30422	2.21925				Exo70 exocyst complex subunit family protein.
8773	Os02g0754300											2.82757	3.43697							Ribosomal protein L29 family protein.
8775	Os01g0287400		2.07616	2.09246																Similar to Hydrophobic protein LTI6A (Low temperature-induced protein 6A).
8786	Os02g0804400												2.2768							Conserved hypothetical protein.
8805	Os03g0749300											2.18237	2.34775							Similar to Exoglucanase precursor.
8814	Os02g0537700											2.84107	2.72131							Similar to 2-cys peroxiredoxin BAS1, chloroplast precursor (EC 1.11.1.15) (Thiol- specific antioxidant protein) (Fragment).
8820	Os06g0693100			2.32321																Disease resistance protein family protein.
8822	Os05g0390800			2.48287																VQ domain containing protein.
8823	Os02g0755900		2.34178	2.89513																Similar to Glucosyltransferase (Fragment).
8829	Os03g0206300										2.14854	2.88657	2.74177							Similar to ACR175Wp.
8847	Os05g0215700			2.16541																Conserved hypothetical protein.
8858	Os03g0223400										2.08496	2.14914	2.0357							Glutamine synthetase root isozyme (EC 6.3.1.2) (Glutamate--ammonia ligase) (Clone lambda-GS8).
8860	Os10g0531400			2.2099					2.03266											Conserved hypothetical protein.
8864	Os09g0432900		2.02652																	Glycosyl transferase, family 31 protein.
8869	Os09g0337300											2.24772	2.26791							Ankyrin repeat containing protein.
8878	Os07g0186200					3.25205	2.48898													Curculin-like (mannose-binding) lectin domain containing protein.
8887	Os03g0316200		3.22953	3.36889																Similar to Galactinol synthase (Fragment).
8908	Os02g0686500		2.04458																	Conserved hypothetical protein.
8910	Os01g0824600	3.31024	3.7366	3.28049																Similar to CBL-interacting protein kinase 2.
8917	Os01g0826000	3.35553	6.05148	5.13764																Heavy metal transport/detoxification protein domain containing protein.
8920	Os09g0532400			2.11187																CheY-like domain containing protein.
8927	Os08g0517700		2.00652	2.00689																Oxysterol-binding protein family protein.
8937	Os05g0208500		2.27029	2.0112																Conserved hypothetical protein.
8971	Os06g0268700	2.04801	2.0782																	Peptidase A1, pepsin family protein.
8980	Os06g0557100		2.57564	2.65176																Protein kinase-like domain containing protein.
8994	Os01g0686800										2.58322	2.67617	2.534							Guanine nucleotide-binding protein beta subunit-like protein (GPB-LR) (RWD).
8996	Os04g0457300	4.48433	2.09777				2.54877													Protein of unknown function DUF6, transmembrane domain containing protein.
8999	Os01g0128200	2.30945	3.61178	3.70521																Similar to Nuclease I.
9020	Os05g0440300		2.32197	3.02452																Similar to S1 self-incompatibility locus-linked G221 protein (Fragment).
9026	Os02g0484200			2.03123		8.06942	4.83107		2.10808											Transferase family protein.
9027	Os03g0663400		2.63523	4.85803																Similar to Thaumatin-like protein.
9032	Os10g0550900	7.51333	12.7003	12.5326																Proline dehydrogenase domain containing protein.
9053	Os02g0830100											2.43431	2.58907							Similar to Oligopeptidase A.
9076	Os08g0495500	2.87548	4.16844	3.98182																TRAF-like domain containing protein.
9087	Os06g0617800										2.11925	2.23445								Ribose-phosphate pyrophosphokinase 2 (EC 2.7.6.1) (Phosphoribosyl pyrophosphate synthetase 2). Splice isoform 1.
9102	Os08g0470700			2.17644																Carbonic anhydrase, eukaryotic family protein.
9107	Os04g0499300											2.2918	2.32521							Initiation factor eIF-4 gamma, middle domain containing protein.
9121	Os11g0701100					9.82474	5.74171													Similar to Class III chitinase homologue (OsChib3H-h) (Fragment).
9125	Os06g0176700		2.30458	2.51589																Conserved hypothetical protein.
9128	Os08g0554300		3.18776	2.88058																Similar to MYST1 protein (Fragment).
9134	Os01g0221900											2.67881	2.60975							Peptidase C45, acyl-coenzyme A:6-aminopenicillanic acid acyl-transferase family protein.
9137	Os10g0109300												2.4308							Similar to Peroxidase (EC 1.11.1.7).
9144	Os04g0679400						2.66912				6.0363	10.5844	10.5431							Similar to Ripening-associated protein (Fragment).
9148	Os08g0337100											2.04286	2.00856							Conserved hypothetical protein.
9157	Os02g0155300		2.08428																	Conserved hypothetical protein.
9168	Os01g0824800		3.02091	2.91755					2.13589											Conserved hypothetical protein.
9177	Os11g0100100			2.16031																Similar to Gamma-aminobutyric acid receptor-associated protein-like 2 (GABA(A) receptor-associated protein-like 2) (Ganglioside expression factor 2) (GEF-2) (General protein transport factor p16) (MAP1 light chain 3 related protein).
9209	Os09g0458800			2.30854																Calcium-binding EF-hand domain containing protein.
9214	Os02g0612200	2.66372	5.64228	5.64897																Conserved hypothetical protein.
9215	Os02g0622500	2.07327	2.99094	3.32527																RNA-binding region RNP-1 (RNA recognition motif) domain containing protein.
9230	Os02g0448600		2.91879	3.0807																Hypothetical protein.
9233	Os08g0468700											2.16243	3.40496							Similar to Nitrate reductase [NADH] 1 (EC 1.7.1.1) (NR1).
9235	Os11g0700900		5.18568	10.4502			2.24479													Conserved hypothetical protein.
9246	Os11g0456000		2.24116																	Similar to RALF.
9249	Os02g0693200											2.73303	2.94563							Similar to Chaperone protein dnaJ.
9254	Os03g0297800												2.38777							Protein kinase-like domain containing protein.
9260	Os09g0568400										2.16688	2.02374	2.15974							Similar to 60S ribosomal protein L40 (CEP52).
9262	Os04g0488200											2.14046	2.41794							Protein prenyltransferase domain containing protein.
9270	Os05g0447200			2.77119																Similar to AUX1-like protein.
9275	Os06g0725200					2.09194														Lipolytic enzyme, G-D-S-L family protein.
9280	Os01g0662700											2.62111	3.17119							Similar to Naphthoate synthase (EC 4.1.3.36).
9281	Os03g0189300		2.78345	3.25518																Conserved hypothetical protein.
9288	Os08g0237000												2.13821							Xyloglucan endotransglycosylase/hydrolase protein 8 precursor (EC 2.4.1.207) (End-xyloglucan transferase) (OsXTH8) (OsXRT5).
9302	Os02g0115700											2.24352	2.29508							Catalase isozyme A (EC 1.11.1.6) (CAT-A).
9307	Os03g0686900											2.43894	2.34754							Glycoside hydrolase, family 13, N-terminal domain containing protein.
9319	Os09g0453300										2.46063	2.07606	2.53095							Annexin family protein.
9321	Os07g0677200		2.63827	2.34965					2.91654											Peroxidase.
9323	Os12g0539700											2.29566	2.54512							Conserved hypothetical protein.
9329	Os03g0137600												2.5356							Conserved hypothetical protein.
9334	Os03g0847900			2.03049																Conserved hypothetical protein.
9337	Os09g0379900											2.30751	2.54933							Similar to Beta-glucan binding protein.
9346	Os11g0552100											2.77769	3.66129							Protein of unknown function DUF724 family protein.
9348	Os01g0954000		2.3362	2.28439																NADPH-dependent FMN reductase family protein.
9352	Os02g0834000		2.13565	2.10017																Similar to Rop4 small GTP binding protein.
9364	Os08g0150700	5.88624	17.2626	19.1934																Cyclin-like F-box domain containing protein.
9367	Os01g0193600											2.1264	2.08362			2.36353				23S rRNA methyltransferase/RumA family protein.
9378	Os12g0603700		2.70225	2.44175																Protein kinase-like domain containing protein.
9390	Os05g0519600										2.10286	3.78086	3.88605							Similar to 4-methyl-5(B-hydroxyethyl)-thiazol monophosphate biosynthesis enzyme.
9397	Os12g0548300										2.21481	4.86971	5.57431							Similar to Nucleoside diphosphate kinase II, chloroplast precursor (EC 2.7.4.6) (NDK II) (NDP kinase II) (NDPK II).
9420	Os05g0494200		2.13117	2.22782																Similar to Cysteine proteinase inhibitor-II (Oryzacystatin-II).
9421	Os03g0170500												2.16601							Conserved hypothetical protein.
9425	Os07g0229900										2.05596									Ribosomal protein L7Ae/L30e/S12e/Gadd45 family protein.
9427	Os03g0309800											2.70947	2.84908							Similar to PPR2.
9431	Os05g0153500										10.6392	14.8608	10.5095
9458	Os10g0133100	4.0301	7.2331	7.37445																Cyclin-like F-box domain containing protein.
9470	Os10g0114300		2.97779	2.63189																Similar to NADPH-dependent codeinone reductase (EC 1.1.1.247).
9475	Os08g0342400											2.83263	3.35489							Similar to Bifunctional aspartokinase/homoserine dehydrogenase 1, chloroplast precursor (AK-HD 1) (AK-HSDH 1) [Includes: Aspartokinase (EC 2.7.2.4); Homoserine dehydrogenase (EC 1.1.1.3)].
9489	Os01g0240700		2.23856	3.10492																Protein of unknown function DUF1618 domain containing protein.
9498	Os10g0528300		2.39146	2.722																Tau class GST protein 4.
9506	Os04g0604400		5.86831	8.9524																Plant MuDR transposase domain containing protein.
9512	Os03g0370500										2.7545	3.10363	3.16875							Similar to H/ACA ribonucleoprotein complex subunit 4 (EC 5.4.99.-) (Nucleolar protein NAP57 homolog) (Nopp-140 associated protein of 57 kDa homolog) (AtNAP57).
9525	Os01g0279100										4.6392	6.74914	5.25914							Similar to Basic leucine zipper transcription factor CAT103 (Fragment).
9543	Os04g0388700										3.54654	5.91431	5.68471							Nodulin-like domain containing protein.
9546	Os04g0128700		2.16561	2.46364					3.43263											Thioredoxin-like fold domain containing protein.
9549	Os04g0434800												2.66538							Similar to Thylakoid-bound ascorbate peroxidase (EC 1.11.1.11) (Fragment).
9555	Os10g0138100											2.47773	2.66188							Similar to Aldehyde oxidase-2.
9557	Os03g0849900	3.68579	6.04212	6.07873																Conserved hypothetical protein.
9564	Os11g0168200										2.24569	2.29186	2.67761							60S ribosomal protein L3.
9576	Os01g0609300		2.08725	3.06333		4.2085														PDR-like ABC transporter (PDR3 ABC transporter).
9579	Os07g0541600		2.00736																	Hypothetical protein.
9580	Os10g0140200										2.10317	3.50554	3.80388							Glycoside hydrolase, family 38 domain containing protein.
9582	Os02g0571100		2.05123	2.57278																Ent-copalyl diphosphate synthase.
9588	Os03g0185000										4.69206	8.14072	7.42547							Similar to Chloroplast serine acetyltransferase.
9606	Os03g0830200		3.56557	3.44549																Protein of unknown function Cys-rich family protein.
9608	Os12g0529900											2.86122	3.24576							Conserved hypothetical protein.
9613	Os03g0343800		2.03076																	Conserved hypothetical protein.
9614	Os09g0433000	2.48244	4.22511	4.35769																Glycosyl transferase, family 31 protein.
9624	Os07g0638300	16.6735	25.279	23.9923																Similar to 1-Cys peroxiredoxin.
9626	Os07g0187700											2.07194								WD-40 repeat containing protein.
9639	Os10g0118200	3.63578	3.6088	3.30882		2.73614														Similar to O-methyltransferase ZRP4 (EC 2.1.1.-) (OMT).
9657	Os07g0452500		2.39865	2.64004																ORMDL family protein.
9659	Os07g0603900											2.37391	2.47718							Protein prenyltransferase domain containing protein.
9663	Os03g0214100												2.0328							Replication protein A1.
9665	Os06g0602500	2.12795	2.34173																	Curculin-like (mannose-binding) lectin domain containing protein.
9670	Os05g0182100											2.25244	2.14332							Tetratricopeptide-like helical domain containing protein.
9672	Os06g0109000											2.20644	2.16683							Phosphoglycerate/bisphosphoglycerate mutase family protein.
9680	Os03g0218400		2.33451	2.84557																Similar to Hexose transporter.
9687	Os04g0468600	2.97085	5.68672	6.17733					3.58545						2.47556					Heavy metal transport/detoxification protein domain containing protein.
9692	Os04g0691600										2.06175	3.80297	4.33721							Similar to 30S ribosomal protein S17.
9698	Os10g0494000										2.295	2.51807								Protein of unknown function DUF789 family protein.
9699	Os03g0425300	2.84964	3.38357	3.59345																Similar to Diacylglycerol kinase 1 (EC 2.7.1.107) (Diglyceride kinase 1) (DGK 1) (DAG kinase 1).
9702	Os06g0525200		2.7194	3.17596																Conserved hypothetical protein.
9707	Os04g0616900										2.06164	3.5316	3.58913							Conserved hypothetical protein.
9709	Os05g0435400		2.48322	2.86187																Conserved hypothetical protein.
9711	Os08g0548000		2.10791	2.3769																Myb, DNA-binding domain containing protein.
9715	Os02g0588500											2.06636	2.21424							Glycerophosphoryl diester phosphodiesterase family protein.
9730	Os01g0174200		2.0962	2.28024																Conserved hypothetical protein.
9737	Os09g0565200										2.13975	3.33091	3.2144			2.04813				Similar to Nucleic acid-binding protein precursor.
9748	Os06g0142800										2.1497	2.3031	2.60476							SAM (and some other nucleotide) binding motif domain containing protein.
9759	Os04g0595200			2.13006																Similar to UPF0195 protein CG30152.
9762	Os01g0308600		2.03733																	Conserved hypothetical protein.
9766	Os02g0308400														5.35442	4.2845		3.47614		Beta-Ig-H3/fasciclin domain containing protein.
9771	Os07g0121800	2.37269	3.88186	5.19945																Protein of unknown function DUF1719, Oryza sativa family protein.
9772	Os05g0586000										4.441	7.06298	4.56521
9775	Os11g0700900		3.74265	6.82135		4.6022	2.84853													Conserved hypothetical protein.
9782	Os03g0439000		2.64026	3.07105																Conserved hypothetical protein.
9799	Os05g0384300												2.09277							Peptidase A1, pepsin family protein.
9804	Os11g0215100		2.21906	2.88725																Plant disease resistance response protein family protein.
9813	Os07g0695400											2.30028								KIP1-like domain containing protein.
9815	Os04g0573900	2.37054	4.99616	5.1546																Similar to Cytochrome P450-like protein.
[truncated: 4,707 more rows]
