# Supplementary material for: Coexpression Network Analysis of Macronutrient Deficiency Response Genes in Rice
Source: Rice (N Y). 2015 Jul 24;8:24. doi: 10.1186/s12284-015-0059-0 (PMC4513034; doi:10.1186/s12284-015-0059-0)
Supplement: Additional file 2: Table S2. — List of microarray data of various organs and tissues. [file 12284_2015_59_MOESM2_ESM.xls]

## Sheet: Sheet1
Table S2. List of microarray data of various organs and tissues
ID	Data titlea	Organs and tissues	Growth stage	Source	Structure Development Stageb	Anatomical Entityb	GEO accessionc
1	LeafBlade_27DAT_12:00_rep1	Leaf Blade	Vegetative stage	Sato et al., 2011	PO:0007134 : sporophyte vegetative stage PO:0001053 : 3 leaf fully expanded stage	PO:0009025 : vascular leaf	GSM534579
2	LeafBlade_27DAT_12:00_rep2	Leaf Blade	Vegetative stage	Sato et al., 2011	PO:0007134 : sporophyte vegetative stage PO:0001053 : 3 leaf fully expanded stage	PO:0009025 : vascular leaf	GSM534580
3	LeafBlade_27DAT_12:00_rep3	Leaf Blade	Vegetative stage	Sato et al., 2011	PO:0007134 : sporophyte vegetative stage PO:0001053 : 3 leaf fully expanded stage	PO:0009025 : vascular leaf	GSM534581
4	LeafBlade_27DAT_24:00_rep1	Leaf Blade	Vegetative stage	Sato et al., 2011	PO:0007134 : sporophyte vegetative stage PO:0001053 : 3 leaf fully expanded stage	PO:0009025 : vascular leaf	GSM534582
5	LeafBlade_27DAT_24:00_rep2	Leaf Blade	Vegetative stage	Sato et al., 2011	PO:0007134 : sporophyte vegetative stage PO:0001053 : 3 leaf fully expanded stage	PO:0009025 : vascular leaf	GSM534583
6	LeafBlade_27DAT_24:00_rep3	Leaf Blade	Vegetative stage	Sato et al., 2011	PO:0007134 : sporophyte vegetative stage PO:0001053 : 3 leaf fully expanded stage	PO:0009025 : vascular leaf	GSM534584
7	LeafBlade_76DAT_12:00_rep1	Leaf Blade	Reproductive stage	Sato et al., 2011	PO:0007130 : sporophyte reproductive stage PO:0001053 : 3 leaf fully expanded stage	PO:0009025 : vascular leaf	GSM534585
8	LeafBlade_76DAT_12:00_rep2	Leaf Blade	Reproductive stage	Sato et al., 2011	PO:0007130 : sporophyte reproductive stage PO:0001053 : 3 leaf fully expanded stage	PO:0009025 : vascular leaf	GSM534586
9	LeafBlade_76DAT_12:00_rep3	Leaf Blade	Reproductive stage	Sato et al., 2011	PO:0007130 : sporophyte reproductive stage PO:0001053 : 3 leaf fully expanded stage	PO:0009025 : vascular leaf	GSM534587
10	LeafBlade_76DAT_24:00_rep1	Leaf Blade	Reproductive stage	Sato et al., 2011	PO:0007130 : sporophyte reproductive stage PO:0001053 : 3 leaf fully expanded stage	PO:0009025 : vascular leaf	GSM534588
11	LeafBlade_76DAT_24:00_rep2	Leaf Blade	Reproductive stage	Sato et al., 2011	PO:0007130 : sporophyte reproductive stage PO:0001053 : 3 leaf fully expanded stage	PO:0009025 : vascular leaf	GSM534589
12	LeafBlade_76DAT_24:00_rep3	Leaf Blade	Reproductive stage	Sato et al., 2011	PO:0007130 : sporophyte reproductive stage PO:0001053 : 3 leaf fully expanded stage	PO:0009025 : vascular leaf	GSM534590
13	LeafBlade_125DAT_12:00_rep1	Leaf Blade	Ripening stage	Sato et al., 2011	PO:0007130 : sporophyte reproductive stage PO:0001053 : 3 leaf fully expanded stage	PO:0020103 : flag leaf	GSM534591
14	LeafBlade_125DAT_12:00_rep2	Leaf Blade	Ripening stage	Sato et al., 2011	PO:0007130 : sporophyte reproductive stage PO:0001053 : 3 leaf fully expanded stage	PO:0020103 : flag leaf	GSM534592
15	LeafBlade_125DAT_12:00_rep3	Leaf Blade	Ripening stage	Sato et al., 2011	PO:0007130 : sporophyte reproductive stage PO:0001053 : 3 leaf fully expanded stage	PO:0020103 : flag leaf	GSM534593
16	LeafBlade_125DAT_24:00_rep1	Leaf Blade	Ripening stage	Sato et al., 2011	PO:0007130 : sporophyte reproductive stage PO:0001053 : 3 leaf fully expanded stage	PO:0020103 : flag leaf	GSM534594
17	LeafBlade_125DAT_24:00_rep2	Leaf Blade	Ripening stage	Sato et al., 2011	PO:0007130 : sporophyte reproductive stage PO:0001053 : 3 leaf fully expanded stage	PO:0020103 : flag leaf	GSM534595
18	LeafBlade_125DAT_24:00_rep3	Leaf Blade	Ripening stage	Sato et al., 2011	PO:0007130 : sporophyte reproductive stage PO:0001053 : 3 leaf fully expanded stage	PO:0020103 : flag leaf	GSM534596
19	LeafSheath_27DAT_12:00_rep1	Leaf Sheath	Vegetative stage	Sato et al., 2011	PO:0007134 : sporophyte vegetative stage PO:0001053 : 3 leaf fully expanded stage	PO:0020104 : leaf sheath	GSM534597
20	LeafSheath_27DAT_12:00_rep2	Leaf Sheath	Vegetative stage	Sato et al., 2011	PO:0007134 : sporophyte vegetative stage PO:0001053 : 3 leaf fully expanded stage	PO:0020104 : leaf sheath	GSM534598
21	LeafSheath_27DAT_12:00_rep3	Leaf Sheath	Vegetative stage	Sato et al., 2011	PO:0007134 : sporophyte vegetative stage PO:0001053 : 3 leaf fully expanded stage	PO:0020104 : leaf sheath	GSM534599
22	LeafSheath_27DAT_24:00_rep1	Leaf Sheath	Vegetative stage	Sato et al., 2011	PO:0007134 : sporophyte vegetative stage PO:0001053 : 3 leaf fully expanded stage	PO:0020104 : leaf sheath	GSM534600
23	LeafSheath_27DAT_24:00_rep2	Leaf Sheath	Vegetative stage	Sato et al., 2011	PO:0007134 : sporophyte vegetative stage PO:0001053 : 3 leaf fully expanded stage	PO:0020104 : leaf sheath	GSM534601
24	LeafSheath_27DAT_24:00_rep3	Leaf Sheath	Vegetative stage	Sato et al., 2011	PO:0007134 : sporophyte vegetative stage PO:0001053 : 3 leaf fully expanded stage	PO:0020104 : leaf sheath	GSM534602
25	LeafSheath_76DAT_12:00_rep1	Leaf Sheath	Reproductive stage	Sato et al., 2011	PO:0007130 : sporophyte reproductive stage PO:0001053 : 3 leaf fully expanded stage	PO:0020104 : leaf sheath	GSM534603
26	LeafSheath_76DAT_12:00_rep2	Leaf Sheath	Reproductive stage	Sato et al., 2011	PO:0007130 : sporophyte reproductive stage PO:0001053 : 3 leaf fully expanded stage	PO:0020104 : leaf sheath	GSM534604
27	LeafSheath_76DAT_12:00_rep3	Leaf Sheath	Reproductive stage	Sato et al., 2011	PO:0007130 : sporophyte reproductive stage PO:0001053 : 3 leaf fully expanded stage	PO:0020104 : leaf sheath	GSM534605
28	LeafSheath_76DAT_24:00_rep1	Leaf Sheath	Reproductive stage	Sato et al., 2011	PO:0007130 : sporophyte reproductive stage PO:0001053 : 3 leaf fully expanded stage	PO:0020104 : leaf sheath	GSM534606
29	LeafSheath_76DAT_24:00_rep2	Leaf Sheath	Reproductive stage	Sato et al., 2011	PO:0007130 : sporophyte reproductive stage PO:0001053 : 3 leaf fully expanded stage	PO:0020104 : leaf sheath	GSM534607
30	LeafSheath_76DAT_24:00_rep3	Leaf Sheath	Reproductive stage	Sato et al., 2011	PO:0007130 : sporophyte reproductive stage PO:0001053 : 3 leaf fully expanded stage	PO:0020104 : leaf sheath	GSM534608
31	Root_27DAT_12:00_rep1	Root	Vegetative stage	Sato et al., 2011	PO:0007134 : sporophyte vegetative stage PO:0007520 : root development stage	PO:0009005 : root	GSM534609
32	Root_27DAT_12:00_rep2	Root	Vegetative stage	Sato et al., 2011	PO:0007134 : sporophyte vegetative stage PO:0007520 : root development stage	PO:0009005 : root	GSM534610
33	Root_27DAT_12:00_rep3	Root	Vegetative stage	Sato et al., 2011	PO:0007134 : sporophyte vegetative stage PO:0007520 : root development stage	PO:0009005 : root	GSM534611
34	Root_27DAT_24:00_rep1	Root	Vegetative stage	Sato et al., 2011	PO:0007134 : sporophyte vegetative stage PO:0007520 : root development stage	PO:0009005 : root	GSM534612
35	Root_27DAT_24:00_rep2	Root	Vegetative stage	Sato et al., 2011	PO:0007134 : sporophyte vegetative stage PO:0007520 : root development stage	PO:0009005 : root	GSM534613
36	Root_27DAT_24:00_rep3	Root	Vegetative stage	Sato et al., 2011	PO:0007134 : sporophyte vegetative stage PO:0007520 : root development stage	PO:0009005 : root	GSM534614
37	Root_76DAT_12:00_rep1	Root	Reproductive stage	Sato et al., 2011	PO:0007130 : sporophyte reproductive stage PO:0007520 : root development stage	PO:0009005 : root	GSM534615
38	Root_76DAT_12:00_rep2	Root	Reproductive stage	Sato et al., 2011	PO:0007130 : sporophyte reproductive stage PO:0007520 : root development stage	PO:0009005 : root	GSM534616
39	Root_76DAT_12:00_rep3	Root	Reproductive stage	Sato et al., 2011	PO:0007130 : sporophyte reproductive stage PO:0007520 : root development stage	PO:0009005 : root	GSM534617
40	Root_76DAT_24:00_rep1	Root	Reproductive stage	Sato et al., 2011	PO:0007130 : sporophyte reproductive stage PO:0007520 : root development stage	PO:0009005 : root	GSM534618
41	Root_76DAT_24:00_rep2	Root	Reproductive stage	Sato et al., 2011	PO:0007130 : sporophyte reproductive stage PO:0007520 : root development stage	PO:0009005 : root	GSM534619
42	Root_76DAT_24:00_rep3	Root	Reproductive stage	Sato et al., 2011	PO:0007130 : sporophyte reproductive stage PO:0007520 : root development stage	PO:0009005 : root	GSM534620
43	Stem_83DAT_12:00_rep1	Stem	Reproductive stage	Sato et al., 2011	PO:0007130 : sporophyte reproductive stage PO:0007089 : stem elongation stage		GSM534621
44	Stem_83DAT_12:00_rep2	Stem	Reproductive stage	Sato et al., 2011	PO:0007130 : sporophyte reproductive stage PO:0007089 : stem elongation stage		GSM534622
45	Stem_83DAT_12:00_rep3	Stem	Reproductive stage	Sato et al., 2011	PO:0007130 : sporophyte reproductive stage PO:0007089 : stem elongation stage		GSM534623
46	Stem_83DAT_24:00_rep1	Stem	Reproductive stage	Sato et al., 2011	PO:0007130 : sporophyte reproductive stage PO:0007089 : stem elongation stage		GSM534624
47	Stem_83DAT_24:00_rep2	Stem	Reproductive stage	Sato et al., 2011	PO:0007130 : sporophyte reproductive stage PO:0007089 : stem elongation stage		GSM534625
48	Stem_83DAT_24:00_rep3	Stem	Reproductive stage	Sato et al., 2011	PO:0007130 : sporophyte reproductive stage PO:0007089 : stem elongation stage		GSM534626
49	Stem_90DAT_12:00_rep1	Stem	Ripening stage	Sato et al., 2011	PO:0007130 : sporophyte reproductive stage PO:0007089 : stem elongation stage		GSM534627
50	Stem_90DAT_12:00_rep2	Stem	Ripening stage	Sato et al., 2011	PO:0007130 : sporophyte reproductive stage PO:0007089 : stem elongation stage		GSM534628
51	Stem_90DAT_12:00_rep3	Stem	Ripening stage	Sato et al., 2011	PO:0007130 : sporophyte reproductive stage PO:0007089 : stem elongation stage		GSM534629
52	Stem_90DAT_24:00_rep1	Stem	Ripening stage	Sato et al., 2011	PO:0007130 : sporophyte reproductive stage PO:0007089 : stem elongation stage		GSM534630
53	Stem_90DAT_24:00_rep2	Stem	Ripening stage	Sato et al., 2011	PO:0007130 : sporophyte reproductive stage PO:0007089 : stem elongation stage		GSM534631
54	Stem_90DAT_24:00_rep3	Stem	Ripening stage	Sato et al., 2011	PO:0007130 : sporophyte reproductive stage PO:0007089 : stem elongation stage		GSM534632
55	Inflorescence_0.6-1.0 mm_rep1	Inflorescence	Inflorescence_0.6-1.0 mm	Sato et al., 2011	PO:0007130 : sporophyte reproductive stage PO:0001083 : inflorescence development stage	PO:0009049 : inflorescence	GSM534633
56	Inflorescence_0.6-1.0 mm_rep2	Inflorescence	Inflorescence_0.6-1.0 mm	Sato et al., 2011	PO:0007130 : sporophyte reproductive stage PO:0001083 : inflorescence development stage	PO:0009049 : inflorescence	GSM534634
57	Inflorescence_0.6-1.0 mm_rep3	Inflorescence	Inflorescence_0.6-1.0 mm	Sato et al., 2011	PO:0007130 : sporophyte reproductive stage PO:0001083 : inflorescence development stage	PO:0009049 : inflorescence	GSM534635
58	Inflorescence_3.0-4.0 mm_rep1	Inflorescence	Inflorescence_3.0-4.0 mm	Sato et al., 2011	PO:0007130 : sporophyte reproductive stage PO:0001083 : inflorescence development stage	PO:0009049 : inflorescence	GSM534636
59	Inflorescence_3.0-4.0 mm_rep2	Inflorescence	Inflorescence_3.0-4.0 mm	Sato et al., 2011	PO:0007130 : sporophyte reproductive stage PO:0001083 : inflorescence development stage	PO:0009049 : inflorescence	GSM534637
60	Inflorescence_3.0-4.0 mm_rep3	Inflorescence	Inflorescence_3.0-4.0 mm	Sato et al., 2011	PO:0007130 : sporophyte reproductive stage PO:0001083 : inflorescence development stage	PO:0009049 : inflorescence	GSM534638
61	Inflorescence_5.0-10 mm_rep1	Inflorescence	Inflorescence_5.0-10.0 mm	Sato et al., 2011	PO:0007130 : sporophyte reproductive stage PO:0001083 : inflorescence development stage	PO:0009049 : inflorescence	GSM534639
62	Inflorescence_5.0-10 mm_rep2	Inflorescence	Inflorescence_5.0-10.0 mm	Sato et al., 2011	PO:0007130 : sporophyte reproductive stage PO:0001083 : inflorescence development stage	PO:0009049 : inflorescence	GSM534640
63	Inflorescence_5.0-10 mm_rep3	Inflorescence	Inflorescence_5.0-10.0 mm	Sato et al., 2011	PO:0007130 : sporophyte reproductive stage PO:0001083 : inflorescence development stage	PO:0009049 : inflorescence	GSM534641
64	Anther_0.3-0.6 mm_rep1	Anther	Anther_0.3-0.6 mm	Sato et al., 2011	PO:0007130 : sporophyte reproductive stage PO:0007600 : flower organ development stage	PO:0009066 : anther	GSM534642
65	Anther_0.3-0.6 mm_rep2	Anther	Anther_0.3-0.6 mm	Sato et al., 2011	PO:0007130 : sporophyte reproductive stage PO:0007600 : flower organ development stage	PO:0009066 : anther	GSM534643
66	Anther_0.7-1.0 mm_rep1	Anther	Anther_0.7-1.0 mm	Sato et al., 2011	PO:0007130 : sporophyte reproductive stage PO:0007600 : flower organ development stage	PO:0009066 : anther	GSM534644
67	Anther_0.7-1.0 mm_rep2	Anther	Anther_0.7-1.0 mm	Sato et al., 2011	PO:0007130 : sporophyte reproductive stage PO:0007600 : flower organ development stage	PO:0009066 : anther	GSM534645
68	Anther_0.7-1.0 mm_rep3	Anther	Anther_0.7-1.0 mm	Sato et al., 2011	PO:0007130 : sporophyte reproductive stage PO:0007600 : flower organ development stage	PO:0009066 : anther	GSM534646
69	Anther_1.2-1.5 mm_rep1	Anther	Anther_1.2-1.5 mm	Sato et al., 2011	PO:0007130 : sporophyte reproductive stage PO:0007600 : flower organ development stage	PO:0009066 : anther	GSM534647
70	Anther_1.2-1.5 mm_rep2	Anther	Anther_1.2-1.5 mm	Sato et al., 2011	PO:0007130 : sporophyte reproductive stage PO:0007600 : flower organ development stage	PO:0009066 : anther	GSM534648
71	Anther_1.2-1.5 mm_rep3	Anther	Anther_1.2-1.5 mm	Sato et al., 2011	PO:0007130 : sporophyte reproductive stage PO:0007600 : flower organ development stage	PO:0009066 : anther	GSM534649
72	Anther_1.6-2.0 mm_rep1	Anther	Anther_1.6-2.0 mm	Sato et al., 2011	PO:0007130 : sporophyte reproductive stage PO:0007600 : flower organ development stage	PO:0009066 : anther	GSM534650
73	Anther_1.6-2.0 mm_rep2	Anther	Anther_1.6-2.0 mm	Sato et al., 2011	PO:0007130 : sporophyte reproductive stage PO:0007600 : flower organ development stage	PO:0009066 : anther	GSM534651
74	Anther_1.6-2.0 mm_rep3	Anther	Anther_1.6-2.0 mm	Sato et al., 2011	PO:0007130 : sporophyte reproductive stage PO:0007600 : flower organ development stage	PO:0009066 : anther	GSM534652
75	Pistil_05-10 cm inflorescence_rep1	Pistil	Pistil_5-10 cm panicle	Sato et al., 2011	PO:0007130 : sporophyte reproductive stage PO:0007600 : flower organ development stage	PO:0009030 : carpel	GSM534653
76	Pistil_05-10 cm inflorescence_rep2	Pistil	Pistil_5-10 cm panicle	Sato et al., 2011	PO:0007130 : sporophyte reproductive stage PO:0007600 : flower organ development stage	PO:0009030 : carpel	GSM534654
77	Pistil_05-10 cm inflorescence_rep3	Pistil	Pistil_5-10 cm panicle	Sato et al., 2011	PO:0007130 : sporophyte reproductive stage PO:0007600 : flower organ development stage	PO:0009030 : carpel	GSM534655
78	Pistil_10-14 cm inflorescence_rep1	Pistil	Pistil_10-14 cm panicle	Sato et al., 2011	PO:0007130 : sporophyte reproductive stage PO:0007600 : flower organ development stage	PO:0009030 : carpel	GSM534656
79	Pistil_10-14 cm inflorescence_rep2	Pistil	Pistil_10-14 cm panicle	Sato et al., 2011	PO:0007130 : sporophyte reproductive stage PO:0007600 : flower organ development stage	PO:0009030 : carpel	GSM534657
80	Pistil_10-14 cm inflorescence_rep3	Pistil	Pistil_10-14 cm panicle	Sato et al., 2011	PO:0007130 : sporophyte reproductive stage PO:0007600 : flower organ development stage	PO:0009030 : carpel	GSM534658
81	Pistil_14-18 cm inflorescence_rep1	Pistil	Pistil_14-18 cm panicle	Sato et al., 2011	PO:0007130 : sporophyte reproductive stage PO:0007600 : flower organ development stage	PO:0009030 : carpel	GSM534659
82	Pistil_14-18 cm inflorescence_rep2	Pistil	Pistil_14-18 cm panicle	Sato et al., 2011	PO:0007130 : sporophyte reproductive stage PO:0007600 : flower organ development stage	PO:0009030 : carpel	GSM534660
83	Pistil_14-18 cm inflorescence_rep3	Pistil	Pistil_14-18 cm panicle	Sato et al., 2011	PO:0007130 : sporophyte reproductive stage PO:0007600 : flower organ development stage	PO:0009030 : carpel	GSM534661
84	Lemma_1.5-2.0 mm floret_rep1	Lemma	Lemma_1.5-2.0 mm floret	Sato et al., 2011	PO:0007130 : sporophyte reproductive stage PO:0007600 : flower organ development stage	PO:0009037 : lemma	GSM534662
85	Lemma_1.5-2.0 mm floret_rep2	Lemma	Lemma_1.5-2.0 mm floret	Sato et al., 2011	PO:0007130 : sporophyte reproductive stage PO:0007600 : flower organ development stage	PO:0009037 : lemma	GSM534663
86	Lemma_1.5-2.0 mm floret_rep3	Lemma	Lemma_1.5-2.0 mm floret	Sato et al., 2011	PO:0007130 : sporophyte reproductive stage PO:0007600 : flower organ development stage	PO:0009037 : lemma	GSM534664
87	Palea_1.5-2.0 mm floret_rep1	Palea	Palea_1.5-2.0 mm floret	Sato et al., 2011	PO:0007130 : sporophyte reproductive stage PO:0007600 : flower organ development stage	PO:0009038 : palea	GSM534665
88	Palea_1.5-2.0 mm floret_rep2	Palea	Palea_1.5-2.0 mm floret	Sato et al., 2011	PO:0007130 : sporophyte reproductive stage PO:0007600 : flower organ development stage	PO:0009038 : palea	GSM534666
89	Palea_1.5-2.0 mm floret_rep3	Palea	Palea_1.5-2.0 mm floret	Sato et al., 2011	PO:0007130 : sporophyte reproductive stage PO:0007600 : flower organ development stage	PO:0009038 : palea	GSM534667
90	Lemma_4.0-5.0 mm floret_rep1	Lemma	Lemma_4.0-5.0 mm floret	Sato et al., 2011	PO:0007130 : sporophyte reproductive stage PO:0007600 : flower organ development stage	PO:0009037 : lemma	GSM534668
91	Lemma_4.0-5.0 mm floret_rep2	Lemma	Lemma_4.0-5.0 mm floret	Sato et al., 2011	PO:0007130 : sporophyte reproductive stage PO:0007600 : flower organ development stage	PO:0009037 : lemma	GSM534669
92	Lemma_4.0-5.0 mm floret_rep3	Lemma	Lemma_4.0-5.0 mm floret	Sato et al., 2011	PO:0007130 : sporophyte reproductive stage PO:0007600 : flower organ development stage	PO:0009037 : lemma	GSM534670
93	Palea_4.0-5.0 mm floret_rep1	Palea	Palea_4.0-5.0 mm floret	Sato et al., 2011	PO:0007130 : sporophyte reproductive stage PO:0007600 : flower organ development stage	PO:0009038 : palea	GSM534671
94	Palea_4.0-5.0 mm floret_rep2	Palea	Palea_4.0-5.0 mm floret	Sato et al., 2011	PO:0007130 : sporophyte reproductive stage PO:0007600 : flower organ development stage	PO:0009038 : palea	GSM534672
95	Palea_4.0-5.0 mm floret_rep3	Palea	Palea_4.0-5.0 mm floret	Sato et al., 2011	PO:0007130 : sporophyte reproductive stage PO:0007600 : flower organ development stage	PO:0009038 : palea	GSM534673
96	Lemma_7.0 mm floret_rep1	Lemma	Lemma_7.0 mm floret	Sato et al., 2011	PO:0007130 : sporophyte reproductive stage PO:0007600 : flower organ development stage	PO:0009037 : lemma	GSM534674
97	Lemma_7.0 mm floret_rep2	Lemma	Lemma_7.0 mm floret	Sato et al., 2011	PO:0007130 : sporophyte reproductive stage PO:0007600 : flower organ development stage	PO:0009037 : lemma	GSM534675
98	Lemma_7.0 mm floret_rep3	Lemma	Lemma_7.0 mm floret	Sato et al., 2011	PO:0007130 : sporophyte reproductive stage PO:0007600 : flower organ development stage	PO:0009037 : lemma	GSM534676
99	Palea_7.0 mm floret_rep1	Palea	Palea_7.0 mm floret	Sato et al., 2011	PO:0007130 : sporophyte reproductive stage PO:0007600 : flower organ development stage	PO:0009038 : palea	GSM534677
100	Palea_7.0 mm floret_rep2	Palea	Palea_7.0 mm floret	Sato et al., 2011	PO:0007130 : sporophyte reproductive stage PO:0007600 : flower organ development stage	PO:0009038 : palea	GSM534678
101	Palea_7.0 mm floret_rep3	Palea	Palea_7.0 mm floret	Sato et al., 2011	PO:0007130 : sporophyte reproductive stage PO:0007600 : flower organ development stage	PO:0009038 : palea	GSM534679
102	Ovary_01 DAF_rep1	Ovary	Ovary_01 DAF	Sato et al., 2011	PO:0007130 : sporophyte reproductive stage PO:0001170 : seed development stage	PO:0009072 : plant ovary	GSM534680
103	Ovary_01 DAF_rep2	Ovary	Ovary_01 DAF	Sato et al., 2011	PO:0007130 : sporophyte reproductive stage PO:0001170 : seed development stage	PO:0009072 : plant ovary	GSM534681
104	Ovary_01 DAF_rep3	Ovary	Ovary_01 DAF	Sato et al., 2011	PO:0007130 : sporophyte reproductive stage PO:0001170 : seed development stage	PO:0009072 : plant ovary	GSM534682
105	Ovary_03 DAF_rep1	Ovary	Ovary_03 DAF	Sato et al., 2011	PO:0007130 : sporophyte reproductive stage PO:0001170 : seed development stage	PO:0009072 : plant ovary	GSM534683
106	Ovary_03 DAF_rep2	Ovary	Ovary_03 DAF	Sato et al., 2011	PO:0007130 : sporophyte reproductive stage PO:0001170 : seed development stage	PO:0009072 : plant ovary	GSM534685
107	Ovary_03 DAF_rep3	Ovary	Ovary_03 DAF	Sato et al., 2011	PO:0007130 : sporophyte reproductive stage PO:0001170 : seed development stage	PO:0009072 : plant ovary	GSM534686
108	Ovary_05 DAF_rep1	Ovary	Ovary_05DAF	Sato et al., 2011	PO:0007130 : sporophyte reproductive stage PO:0001170 : seed development stage	PO:0009072 : plant ovary	GSM534687
109	Ovary_05 DAF_rep2	Ovary	Ovary_05 DAF	Sato et al., 2011	PO:0007130 : sporophyte reproductive stage PO:0001170 : seed development stage	PO:0009072 : plant ovary	GSM534688
110	Ovary_05 DAF_rep3	Ovary	Ovary_05 DAF	Sato et al., 2011	PO:0007130 : sporophyte reproductive stage PO:0001170 : seed development stage	PO:0009072 : plant ovary	GSM534689
111	Ovary_07 DAF_rep1	Ovary	Ovary_07 DAF	Sato et al., 2011	PO:0007130 : sporophyte reproductive stage PO:0001170 : seed development stage	PO:0009072 : plant ovary	GSM534690
112	Ovary_07 DAF_rep2	Ovary	Ovary_07 DAF	Sato et al., 2011	PO:0007130 : sporophyte reproductive stage PO:0001170 : seed development stage	PO:0009072 : plant ovary	GSM534691
113	Ovary_07 DAF_rep3	Ovary	Ovary_07 DAF	Sato et al., 2011	PO:0007130 : sporophyte reproductive stage PO:0001170 : seed development stage	PO:0009072 : plant ovary	GSM534692
114	Embryo_07 DAF_rep1	Embryo	Embryo_07 DAF	Sato et al., 2011	PO:0007130 : sporophyte reproductive stage PO:0001170 : seed development stage	PO:0009009 : plant embryo	GSM534693
115	Embryo_07 DAF_rep2	Embryo	Embryo_07 DAF	Sato et al., 2011	PO:0007130 : sporophyte reproductive stage PO:0001170 : seed development stage	PO:0009009 : plant embryo	GSM534694
116	Embryo_07 DAF_rep3	Embryo	Embryo_07 DAF	Sato et al., 2011	PO:0007130 : sporophyte reproductive stage PO:0001170 : seed development stage	PO:0009009 : plant embryo	GSM534695
117	Embryo_10 DAF_rep1	Embryo	Embryo_10 DAF	Sato et al., 2011	PO:0007130 : sporophyte reproductive stage PO:0001170 : seed development stage	PO:0009009 : plant embryo	GSM534696
118	Embryo_10 DAF_rep2	Embryo	Embryo_10 DAF	Sato et al., 2011	PO:0007130 : sporophyte reproductive stage PO:0001170 : seed development stage	PO:0009009 : plant embryo	GSM534697
119	Embryo_10 DAF_rep3	Embryo	Embryo_10 DAF	Sato et al., 2011	PO:0007130 : sporophyte reproductive stage PO:0001170 : seed development stage	PO:0009009 : plant embryo	GSM534698
120	Embryo_14 DAF_rep1	Embryo	Embryo_14 DAF	Sato et al., 2011	PO:0007130 : sporophyte reproductive stage PO:0001170 : seed development stage	PO:0009009 : plant embryo	GSM534699
121	Embryo_14 DAF_rep2	Embryo	Embryo_14 DAF	Sato et al., 2011	PO:0007130 : sporophyte reproductive stage PO:0001170 : seed development stage	PO:0009009 : plant embryo	GSM534700
122	Embryo_14 DAF_rep3	Embryo	Embryo_14 DAF	Sato et al., 2011	PO:0007130 : sporophyte reproductive stage PO:0001170 : seed development stage	PO:0009009 : plant embryo	GSM534701
123	Embryo_28 DAF_rep1	Embryo	Embryo_28 DAF	Sato et al., 2011	PO:0007130 : sporophyte reproductive stage PO:0001170 : seed development stage	PO:0009009 : plant embryo	GSM534702
124	Embryo_28 DAF_rep2	Embryo	Embryo_28 DAF	Sato et al., 2011	PO:0007130 : sporophyte reproductive stage PO:0001170 : seed development stage	PO:0009009 : plant embryo	GSM534703
125	Embryo_28 DAF_rep3	Embryo	Embryo_28 DAF	Sato et al., 2011	PO:0007130 : sporophyte reproductive stage PO:0001170 : seed development stage	PO:0009009 : plant embryo	GSM534704
126	Embryo_42 DAF_rep1	Embryo	Embryo_42 DAF	Sato et al., 2011	PO:0007130 : sporophyte reproductive stage PO:0001170 : seed development stage	PO:0009009 : plant embryo	GSM534705
127	Embryo_42 DAF_rep2	Embryo	Embryo_42 DAF	Sato et al., 2011	PO:0007130 : sporophyte reproductive stage PO:0001170 : seed development stage	PO:0009009 : plant embryo	GSM534706
128	Embryo_42 DAF_rep3	Embryo	Embryo_42 DAF	Sato et al., 2011	PO:0007130 : sporophyte reproductive stage PO:0001170 : seed development stage	PO:0009009 : plant embryo	GSM534707
129	Endosperm_07 DAF_rep1	Endosperm	Endosperm_07 DAF	Sato et al., 2011	PO:0007130 : sporophyte reproductive stage PO:0001170 : seed development stage	PO:0009089 : endosperm	GSM534708
130	Endosperm_07 DAF_rep2	Endosperm	Endosperm_07 DAF	Sato et al., 2011	PO:0007130 : sporophyte reproductive stage PO:0001170 : seed development stage	PO:0009089 : endosperm	GSM534709
131	Endosperm_07 DAF_rep3	Endosperm	Endosperm_07 DAF	Sato et al., 2011	PO:0007130 : sporophyte reproductive stage PO:0001170 : seed development stage	PO:0009089 : endosperm	GSM534710
132	Endosperm_10 DAF_rep1	Endosperm	Endosperm_10 DAF	Sato et al., 2011	PO:0007130 : sporophyte reproductive stage PO:0001170 : seed development stage	PO:0009089 : endosperm	GSM534711
133	Endosperm_10 DAF_rep2	Endosperm	Endosperm_10 DAF	Sato et al., 2011	PO:0007130 : sporophyte reproductive stage PO:0001170 : seed development stage	PO:0009089 : endosperm	GSM534712
134	Endosperm_10 DAF_rep3	Endosperm	Endosperm_10 DAF	Sato et al., 2011	PO:0007130 : sporophyte reproductive stage PO:0001170 : seed development stage	PO:0009089 : endosperm	GSM534713
135	Endosperm_14 DAF_rep1	Endosperm	Endosperm_14 DAF	Sato et al., 2011	PO:0007130 : sporophyte reproductive stage PO:0001170 : seed development stage	PO:0009089 : endosperm	GSM534714
136	Endosperm_14 DAF_rep2	Endosperm	Endosperm_14 DAF	Sato et al., 2011	PO:0007130 : sporophyte reproductive stage PO:0001170 : seed development stage	PO:0009089 : endosperm	GSM534715
137	Endosperm_14 DAF_rep3	Endosperm	Endosperm_14 DAF	Sato et al., 2011	PO:0007130 : sporophyte reproductive stage PO:0001170 : seed development stage	PO:0009089 : endosperm	GSM534716
138	Endosperm_28 DAF_rep1	Endosperm	Endosperm_28 DAF	Sato et al., 2011	PO:0007130 : sporophyte reproductive stage PO:0001170 : seed development stage	PO:0009089 : endosperm	GSM534717
139	Endosperm_28 DAF_rep2	Endosperm	Endosperm_28 DAF	Sato et al., 2011	PO:0007130 : sporophyte reproductive stage PO:0001170 : seed development stage	PO:0009089 : endosperm	GSM534718
140	Endosperm_28 DAF_rep3	Endosperm	Endosperm_28 DAF	Sato et al., 2011	PO:0007130 : sporophyte reproductive stage PO:0001170 : seed development stage	PO:0009089 : endosperm	GSM534719
141	Endosperm_42 DAF_rep1	Endosperm	Endosperm_42 DAF	Sato et al., 2011	PO:0007130 : sporophyte reproductive stage PO:0001170 : seed development stage	PO:0009089 : endosperm	GSM534720
142	Endosperm_42 DAF_rep2	Endosperm	Endosperm_42 DAF	Sato et al., 2011	PO:0007130 : sporophyte reproductive stage PO:0001170 : seed development stage	PO:0009089 : endosperm	GSM534721
143	Endosperm_42 DAF_rep3	Endosperm	Endosperm_42 DAF	Sato et al., 2011	PO:0007130 : sporophyte reproductive stage PO:0001170 : seed development stage	PO:0009089 : endosperm	GSM534722
aDAT and DAF indicates days after transplanting and days after flowering, respectively
b'Plant Ontology's terms (Cooper et al. 2013)
cGSM accession indicates sample accession number in NCBI-GEO (Barrett et al. 2013)

## Sheet: Sheet2
1	Leaf blade_vegetative_12:00	080617_12:00_Leaf Blade_1_1	27 days after transplanting	Nipponbare	1650	95	PO:0007134 : sporophyte vegetative stage
2	Leaf blade_vegetative_12:00	080617_12:00_Leaf Blade_1_2	27 days after transplanting	Nipponbare	1650	518	PO:0007134 : sporophyte vegetative stage
3	Leaf blade_vegetative_12:00	080617_12:00_Leaf Blade_1_3	27 days after transplanting	Nipponbare	1650	654	PO:0007134 : sporophyte vegetative stage
4	Leaf blade_vegetative_00:00	080618_00:00_Leaf Blade_1_1	28 days after transplanting	Nipponbare	1650	93	PO:0007134 : sporophyte vegetative stage
5	Leaf blade_vegetative_00:00	080618_00:00_Leaf Blade_1_2	28 days after transplanting	Nipponbare	1650	519	PO:0007134 : sporophyte vegetative stage
6	Leaf blade_vegetative_00:00	080618_00:00_Leaf Blade_1_3	28 days after transplanting	Nipponbare	1650	655	PO:0007134 : sporophyte vegetative stage
7	Leaf blade_reproductive_12:00	080805_12:00_Leaf Blade_1_1	76 days after transplanting	Nipponbare	1650	334	PO:0007130 : sporophyte reproductive stage
8	Leaf blade_reproductive_12:00	080805_12:00_Leaf Blade_1_2	76 days after transplanting	Nipponbare	1650	520	PO:0007130 : sporophyte reproductive stage
9	Leaf blade_reproductive_12:00	080805_12:00_Leaf Blade_1_4	76 days after transplanting	Nipponbare	1650	691	PO:0007130 : sporophyte reproductive stage
10	Leaf blade_reproductive_00:00	080806_00:00_Leaf Blade_1_1	77 days after transplanting	Nipponbare	1650	336	PO:0007130 : sporophyte reproductive stage
11	Leaf blade_reproductive_00:00	080806_00:00_Leaf Blade_1_2	77 days after transplanting	Nipponbare	1650	521	PO:0007130 : sporophyte reproductive stage
12	Leaf blade_reproductive_00:00	080806_00:00_Leaf Blade_1_3	77 days after transplanting	Nipponbare	1650	657	PO:0007130 : sporophyte reproductive stage
13	Leaf blade_ripening_12:00	080923_12:00_Flag leaf_1	125 days after transplanting	Nipponbare	1650	434	PO:0007130 : sporophyte reproductive stage
14	Leaf blade_ripening_12:00	080923_12:00_Flag leaf_2	125 days after transplanting	Nipponbare	1650	522	PO:0007130 : sporophyte reproductive stage
15	Leaf blade_ripening_12:00	080923_12:00_Flag leaf_3	125 days after transplanting	Nipponbare	1650	658	PO:0007130 : sporophyte reproductive stage
16	Leaf blade_ripening_00:00	080924_00:00_Flag leaf_1	126 days after transplanting	Nipponbare	1650	433	PO:0007130 : sporophyte reproductive stage
17	Leaf blade_ripening_00:00	080924_00:00_Flag leaf_2	126 days after transplanting	Nipponbare	1650	523	PO:0007130 : sporophyte reproductive stage
18	Leaf blade_ripening_00:00	080924_00:00_Flag leaf_3	126 days after transplanting	Nipponbare	1650	659	PO:0007130 : sporophyte reproductive stage
19	Leaf sheath_vegetative_12:00	080617_12:00_Leaf Sheath_1	27 days after transplanting	Nipponbare	1650	524	PO:0007134 : sporophyte vegetative stage
20	Leaf sheath_vegetative_12:00	080617_12:00_Leaf Sheath_2	27 days after transplanting	Nipponbare	1650	525	PO:0007134 : sporophyte vegetative stage
21	Leaf sheath_vegetative_12:00	080617_12:00_Leaf Sheath_3	27 days after transplanting	Nipponbare	1650	660	PO:0007134 : sporophyte vegetative stage
22	Leaf sheath_vegetative_00:00	080618_00:00_Leaf Sheath_1	28 days after transplanting	Nipponbare	1650	526	PO:0007134 : sporophyte vegetative stage
23	Leaf sheath_vegetative_00:00	080618_00:00_Leaf Sheath_2	28 days after transplanting	Nipponbare	1650	527	PO:0007134 : sporophyte vegetative stage
24	Leaf sheath_vegetative_00:00	080618_00:00_Leaf Sheath_3	28 days after transplanting	Nipponbare	1650	661	PO:0007134 : sporophyte vegetative stage
25	Leaf sheath_reproductive_12:00	080805_12:00_Leaf Sheath_1	76 days after transplanting	Nipponbare	589	528	PO:0007130 : sporophyte reproductive stage
26	Leaf sheath_reproductive_12:00	080805_12:00_Leaf Sheath_2	76 days after transplanting	Nipponbare	436.62	529	PO:0007130 : sporophyte reproductive stage
27	Leaf sheath_reproductive_12:00	080805_12:00_Leaf Sheath_3	76 days after transplanting	Nipponbare	556	554	PO:0007130 : sporophyte reproductive stage
28	Leaf sheath_reproductive_00:00	080806_00:00_Leaf Sheath_1	77 days after transplanting	Nipponbare	1434.5	530	PO:0007130 : sporophyte reproductive stage
29	Leaf sheath_reproductive_00:00	080806_00:00_Leaf Sheath_2	77 days after transplanting	Nipponbare	1650	531	PO:0007130 : sporophyte reproductive stage
30	Leaf sheath_reproductive_00:00	080806_00:00_Leaf Sheath_3	77 days after transplanting	Nipponbare	526.3	662	PO:0007130 : sporophyte reproductive stage
31	Root_vegetative_12:00	080617_12:00_Root_1	27 days after transplanting	Nipponbare	1650	97	PO:0007134 : sporophyte vegetative stage
32	Root_vegetative_12:00	080617_12:00_Root_2	27 days after transplanting	Nipponbare	1650	532	PO:0007134 : sporophyte vegetative stage
33	Root_vegetative_12:00	080617_12:00_Root_3	27 days after transplanting	Nipponbare	1650	663	PO:0007134 : sporophyte vegetative stage
34	Root_vegetative_00:00	080618_00:00_Root_1	28 days after transplanting	Nipponbare	1650	96	PO:0007134 : sporophyte vegetative stage
35	Root_vegetative_00:00	080618_00:00_Root_2	28 days after transplanting	Nipponbare	1650	533	PO:0007134 : sporophyte vegetative stage
36	Root_vegetative_00:00	080618_00:00_Root_3	28 days after transplanting	Nipponbare	1650	664	PO:0007134 : sporophyte vegetative stage
37	Root_reproductive_12:00	080805_12:00_Root_1	76 days after transplanting	Nipponbare	1650	335	PO:0007130 : sporophyte reproductive stage
38	Root_reproductive_12:00	080805_12:00_Root_2	76 days after transplanting	Nipponbare	1650	534	PO:0007130 : sporophyte reproductive stage
39	Root_reproductive_12:00	080805_12:00_Root_4	76 days after transplanting	Nipponbare	1650	665	PO:0007130 : sporophyte reproductive stage
40	Root_reproductive_00:00	080806_00:00_Root_1	77 days after transplanting	Nipponbare	1650	337	PO:0007130 : sporophyte reproductive stage
41	Root_reproductive_00:00	080806_00:00_Root_2	77 days after transplanting	Nipponbare	1650	536	PO:0007130 : sporophyte reproductive stage
42	Root_reproductive_00:00	080806_00:00_Root_3	77 days after transplanting	Nipponbare	1650	666	PO:0007130 : sporophyte reproductive stage
43	Stem_reproductive_12:00	080812_12:00_Stem_1	before heading	Nipponbare	1650	537	PO:0007130 : sporophyte reproductive stage
44	Stem_reproductive_12:00	080812_12:00_Stem_2	before heading	Nipponbare	1650	538	PO:0007130 : sporophyte reproductive stage
45	Stem_reproductive_12:00	080812_12:00_Stem_4	before heading	Nipponbare	1650	667	PO:0007130 : sporophyte reproductive stage
46	Stem_reproductive_00:00	080813_00:00_Stem_1	before heading	Nipponbare	1650	539	PO:0007130 : sporophyte reproductive stage
47	Stem_reproductive_00:00	080813_00:00_Stem_2	before heading	Nipponbare	1650	540	PO:0007130 : sporophyte reproductive stage
48	Stem_reproductive_00:00	080813_00:00_Stem_3	before heading	Nipponbare	1650	668	PO:0007130 : sporophyte reproductive stage
49	Stem_ripening_12:00	080819_12:00_Stem_1	after heading	Nipponbare	1650	541	PO:0007130 : sporophyte reproductive stage
50	Stem_ripening_12:00	080819_12:00_Stem_2	after heading	Nipponbare	1650	542	PO:0007130 : sporophyte reproductive stage
51	Stem_ripening_12:00	080819_12:00_Stem_4	after heading	Nipponbare	1650	669	PO:0007130 : sporophyte reproductive stage
52	Stem_ripening_00:00	080820_00:00_Stem_1	after heading	Nipponbare	1650	543	PO:0007130 : sporophyte reproductive stage
53	Stem_ripening_00:00	080820_00:00_Stem_2	after heading	Nipponbare	1650	544	PO:0007130 : sporophyte reproductive stage
54	Stem_ripening_00:00	080820_00:00_Stem_3	after heading	Nipponbare	1650	670	PO:0007130 : sporophyte reproductive stage
55	Inflorescence_0.6-1.0 mm	Inflorescence 0.6-1.0 mm_1		Nipponbare	1650	583	PO:0007130 : sporophyte reproductive stage
56	Inflorescence_0.6-1.0 mm	Inflorescence 0.6-1.0 mm_2		Nipponbare	1650	385	PO:0007130 : sporophyte reproductive stage
57	Inflorescence_0.6-1.0 mm	Inflorescence 0.6-1.0 mm_3		Nipponbare	1650	671	PO:0007130 : sporophyte reproductive stage
58	Inflorescence_3.0-4.0 mm	Inflorescence 3.0-4.0 mm_4		Nipponbare	1650	390	PO:0007130 : sporophyte reproductive stage
59	Inflorescence_3.0-4.0 mm	Inflorescence 3.0-4.0 mm_5		Nipponbare	1650	587	PO:0007130 : sporophyte reproductive stage
60	Inflorescence_3.0-4.0 mm	Inflorescence 3.0-4.0 mm_6		Nipponbare	1650	672	PO:0007130 : sporophyte reproductive stage
61	Inflorescence_5.0-10.0 mm	Inflorescence 5.0-10 mm_1		Nipponbare	1650	589	PO:0007130 : sporophyte reproductive stage
62	Inflorescence_5.0-10.0 mm	Inflorescence 5.0-10 mm_2		Nipponbare	1650	392	PO:0007130 : sporophyte reproductive stage
63	Inflorescence_5.0-10.0 mm	Inflorescence 5.0-10 mm_3		Nipponbare	1650	673	PO:0007130 : sporophyte reproductive stage
64	Anther_0.3-0.6 mm	Anther_0.3-0.6 mm_1		Nipponbare	1235.76	510	PO:0007130 : sporophyte reproductive stage
65	Anther_0.3-0.6 mm	Anther_0.3-0.6 mm_2		Nipponbare	1113.4	511	PO:0007130 : sporophyte reproductive stage
66	Anther_0.7-1.0 mm	Anther_0.7-1.0 mm_1		Nipponbare	1650	513	PO:0007130 : sporophyte reproductive stage
67	Anther_0.7-1.0 mm	Anther_0.7-1.0 mm_2		Nipponbare	1650	512	PO:0007130 : sporophyte reproductive stage
68	Anther_0.7-1.0 mm	Anther_0.7-1.0 mm_3		Nipponbare	1389.66	688	PO:0007130 : sporophyte reproductive stage
69	Anther_1.2-1.5 mm	Anther_1.2-1.5 mm_1		Nipponbare	1650	514	PO:0007130 : sporophyte reproductive stage
70	Anther_1.2-1.5 mm	Anther_1.2-1.5 mm_2		Nipponbare	1650	579	PO:0007130 : sporophyte reproductive stage
71	Anther_1.2-1.5 mm	Anther_1.2-1.5 mm_3		Nipponbare	1650	689	PO:0007130 : sporophyte reproductive stage
72	Anther_1.6-2.0 mm	Anther_1.6-2.0 mm_1		Nipponbare	1650	516	PO:0007130 : sporophyte reproductive stage
73	Anther_1.6-2.0 mm	Anther_1.6-2.0 mm_2		Nipponbare	1650	517	PO:0007130 : sporophyte reproductive stage
74	Anther_1.6-2.0 mm	Anther_1.6-2.0 mm_3		Nipponbare	1650	690	PO:0007130 : sporophyte reproductive stage
75	Pistil_5-10 cm panicle	Pistil from 05-10 cm inflorescence_1		Nipponbare	1650	502	PO:0007130 : sporophyte reproductive stage
76	Pistil_5-10 cm panicle	Pistil from 05-10 cm inflorescence_2		Nipponbare	1650	503	PO:0007130 : sporophyte reproductive stage
77	Pistil_5-10 cm panicle	Pistil from 05-10 cm inflorescence_3		Nipponbare	1650	674	PO:0007130 : sporophyte reproductive stage
78	Pistil_10-14 cm panicle	Pistil from 10-14 cm inflorescence_1		Nipponbare	1650	504	PO:0007130 : sporophyte reproductive stage
79	Pistil_10-14 cm panicle	Pistil from 10-14 cm inflorescence_2		Nipponbare	1650	505	PO:0007130 : sporophyte reproductive stage
80	Pistil_10-14 cm panicle	Pistil from 10-14 cm inflorescence_3		Nipponbare	1650	675	PO:0007130 : sporophyte reproductive stage
81	Pistil_14-18 cm panicle	Pistil from 14_18 cm inflorescence_1		Nipponbare	1650	506	PO:0007130 : sporophyte reproductive stage
82	Pistil_14-18 cm panicle	Pistil from 14_18 cm inflorescence_2		Nipponbare	1650	507	PO:0007130 : sporophyte reproductive stage
83	Pistil_14-18 cm panicle	Pistil from 14-18 cm inflorescence_3		Nipponbare	1650	676	PO:0007130 : sporophyte reproductive stage
84	Lemma_1.5-2.0 mm floret	Lemma from 1.5-2.0 mm floret_1		Nipponbare	1650	481	PO:0007130 : sporophyte reproductive stage
85	Lemma_1.5-2.0 mm floret	Lemma from 1.5-2.0 mm floret_2		Nipponbare	1115	570	PO:0007130 : sporophyte reproductive stage
86	Lemma_1.5-2.0 mm floret	Lemma from 1.5-2.0 mm floret_3		Nipponbare	1116.44	677	PO:0007130 : sporophyte reproductive stage
87	Palea_1.5-2.0 mm floret	Palea from 1.5-2.0 mm floret_1		Nipponbare	801	571	PO:0007130 : sporophyte reproductive stage
88	Palea_1.5-2.0 mm floret	Palea from 1.5-2.0 mm floret_2		Nipponbare	1650	482	PO:0007130 : sporophyte reproductive stage
89	Palea_1.5-2.0 mm floret	Palea from 1.5-2.0 mm floret_3		Nipponbare	588.24	678	PO:0007130 : sporophyte reproductive stage
90	Lemma_4.0-5.0 mm floret	Lemma from 4.0-5.0 mm floret_1		Nipponbare	1650	483	PO:0007130 : sporophyte reproductive stage
91	Lemma_4.0-5.0 mm floret	Lemma from 4.0-5.0 mm floret_2		Nipponbare	1650	496	PO:0007130 : sporophyte reproductive stage
92	Lemma_4.0-5.0 mm floret	Lemma from 4.0-5.0 mm floret_3		Nipponbare	1650	679	PO:0007130 : sporophyte reproductive stage
93	Palea_4.0-5.0 mm floret	Palea from 4.0-5.0 mm floret_1		Nipponbare	1591.82	497	PO:0007130 : sporophyte reproductive stage
94	Palea_4.0-5.0 mm floret	Palea from 4.0-5.0 mm floret_2		Nipponbare	1650	484	PO:0007130 : sporophyte reproductive stage
95	Palea_4.0-5.0 mm floret	Palea from 4.0-5.0 mm floret_3		Nipponbare	1132.78	680	PO:0007130 : sporophyte reproductive stage
96	Lemma_7.0 mm floret	Lemma from 7.0- mm floret_1		Nipponbare	1650	500	PO:0007130 : sporophyte reproductive stage
97	Lemma_7.0 mm floret	Lemma from 7.0- mm floret_2		Nipponbare	1650	552	PO:0007130 : sporophyte reproductive stage
98	Lemma_7.0 mm floret	Lemma from 7.0- mm floret_3		Nipponbare	1650	681	PO:0007130 : sporophyte reproductive stage
99	Palea_7.0 mm floret	Palea from 7.0- mm floret_1		Nipponbare	1650	501	PO:0007130 : sporophyte reproductive stage
100	Palea_7.0 mm floret	Palea from 7.0- mm floret_2		Nipponbare	1502	553	PO:0007130 : sporophyte reproductive stage
101	Palea_7.0 mm floret	Palea from 7.0- mm floret_3		Nipponbare	1328.48	682	PO:0007130 : sporophyte reproductive stage
102	Ovary_01 DAF	Ovary at 01 day after flowering_10:00_1	1 day after flowering	Nipponbare	1650	628	PO:0007130 : sporophyte reproductive stage
103	Ovary_01 DAF	Ovary at 01 day after flowering_10:00_2	1 day after flowering	Nipponbare	1650	629	PO:0007130 : sporophyte reproductive stage
104	Ovary_01 DAF	Ovary at 01 day after flowering_10:00_3	1 day after flowering	Nipponbare	1650	683	PO:0007130 : sporophyte reproductive stage
105	Ovary_03 DAF	Ovary at 03 days after flowering_10:00_1	3 days after flowering	Nipponbare	1650	487	PO:0007130 : sporophyte reproductive stage
106	Ovary_03 DAF	Ovary at 03 days after flowering_10:00_2	3 days after flowering	Nipponbare	1650	488	PO:0007130 : sporophyte reproductive stage
107	Ovary_03 DAF	Ovary at 03 days after flowering_10:00_3	3 days after flowering	Nipponbare	1650	684	PO:0007130 : sporophyte reproductive stage
108	Ovary_05DAF	Ovary at 05 days after flowering_10:00_1	5 days after flowering	Nipponbare	1650	414	PO:0007130 : sporophyte reproductive stage
109	Ovary_05 DAF	Ovary at 05 days after flowering_10:00_2	5 days after flowering	Nipponbare	1650	490	PO:0007130 : sporophyte reproductive stage
110	Ovary_05 DAF	Ovary at 05 days after flowering_10:00_3	5 days after flowering	Nipponbare	1650	685	PO:0007130 : sporophyte reproductive stage
111	Ovary_07 DAF	Ovary at 07 days after flowering_10:00_1	7 days after flowering	Nipponbare	1650	416	PO:0007130 : sporophyte reproductive stage
112	Ovary_07 DAF	Ovary at 07 days after flowering_10:00_2	7 days after flowering	Nipponbare	1650	492	PO:0007130 : sporophyte reproductive stage
113	Ovary_07 DAF	Ovary at 07 days after flowering_10:00_3	7 days after flowering	Nipponbare	1650	686	PO:0007130 : sporophyte reproductive stage
114	Embryo_07 DAF	Embryo at 07 days after flowering 1_1	7 days after flowering	Nipponbare	1650	641	PO:0007130 : sporophyte reproductive stage
115	Embryo_07 DAF	Embryo at 07 days after flowering 1_2	7 days after flowering	Nipponbare	1650	642	PO:0007130 : sporophyte reproductive stage
116	Embryo_07 DAF	Embryo at 07 days after flowering 1_3	7 days after flowering	Nipponbare	1650	643	PO:0007130 : sporophyte reproductive stage
117	Embryo_10 DAF	Embryo at 10 days after flowering 1_1	10 days after flowering	Nipponbare	1650	644	PO:0007130 : sporophyte reproductive stage
118	Embryo_10 DAF	Embryo at 10 days after flowering 1_3	10 days after flowering	Nipponbare	1650	595	PO:0007130 : sporophyte reproductive stage
119	Embryo_10 DAF	Embryo at 10 days after flowering 1_4	10 days after flowering	Nipponbare	1650	596	PO:0007130 : sporophyte reproductive stage
120	Embryo_14 DAF	Embryo at 14 days after flowering 1_1	14 days after flowering	Nipponbare	1650	597	PO:0007130 : sporophyte reproductive stage
121	Embryo_14 DAF	Embryo at 14 days after flowering 1_2	14 days after flowering	Nipponbare	1650	598	PO:0007130 : sporophyte reproductive stage
122	Embryo_14 DAF	Embryo at 14 days after flowering 1_3	14 days after flowering	Nipponbare	1650	599	PO:0007130 : sporophyte reproductive stage
123	Embryo_28 DAF	Embryo at 28 days after flowering 1_1	28 days after flowering	Nipponbare	1650	600	PO:0007130 : sporophyte reproductive stage
124	Embryo_28 DAF	Embryo at 28 days after flowering 1_2	28 days after flowering	Nipponbare	1650	601	PO:0007130 : sporophyte reproductive stage
125	Embryo_28 DAF	Embryo at 28 days after flowering 1_3	28 days after flowering	Nipponbare	1650	602	PO:0007130 : sporophyte reproductive stage
126	Embryo_42 DAF	Embryo at 42 days after flowering 1_1	42 days after flowering	Nipponbare	1650	603	PO:0007130 : sporophyte reproductive stage
127	Embryo_42 DAF	Embryo at 42 days after flowering 1_2	42 days after flowering	Nipponbare	1650	604	PO:0007130 : sporophyte reproductive stage
128	Embryo_42 DAF	Embryo at 42 days after flowering 1_3	42 days after flowering	Nipponbare	1650	605	PO:0007130 : sporophyte reproductive stage
129	Endosperm_07 DAF	Endosperm at 07 days after flowering 1_1	7 days after flowering	Nipponbare	1650	606	PO:0007130 : sporophyte reproductive stage
130	Endosperm_07 DAF	Endosperm at 07 days after flowering 1_2	7 days after flowering	Nipponbare	1650	607	PO:0007130 : sporophyte reproductive stage
131	Endosperm_07 DAF	Endosperm at 07 days after flowering 1_3	7 days after flowering	Nipponbare	1650	608	PO:0007130 : sporophyte reproductive stage
132	Endosperm_10 DAF	Endosperm at 10 days after flowering 1_1	10 days after flowering	Nipponbare	1650	609	PO:0007130 : sporophyte reproductive stage
133	Endosperm_10 DAF	Endosperm at 10 days after flowering 1_2	10 days after flowering	Nipponbare	1650	610	PO:0007130 : sporophyte reproductive stage
134	Endosperm_10 DAF	Endosperm at 10 days after flowering 1_3	10 days after flowering	Nipponbare	1650	611	PO:0007130 : sporophyte reproductive stage
135	Endosperm_14 DAF	Endosperm at 14 days after flowering 1_1	14 days after flowering	Nipponbare	1650	612	PO:0007130 : sporophyte reproductive stage
136	Endosperm_14 DAF	Endosperm at 14 days after flowering 1_2	14 days after flowering	Nipponbare	1650	613	PO:0007130 : sporophyte reproductive stage
137	Endosperm_14 DAF	Endosperm at 14 days after flowering 1_3	14 days after flowering	Nipponbare	1650	614	PO:0007130 : sporophyte reproductive stage
138	Endosperm_28 DAF	Endosperm at 28 days after flowering 1_1	28 days after flowering	Nipponbare	1650	615	PO:0007130 : sporophyte reproductive stage
139	Endosperm_28 DAF	Endosperm at 28 days after flowering 1_2	28 days after flowering	Nipponbare	1650	616	PO:0007130 : sporophyte reproductive stage
140	Endosperm_28 DAF	Endosperm at 28 days after flowering 1_3	28 days after flowering	Nipponbare	1650	617	PO:0007130 : sporophyte reproductive stage
141	Endosperm_42 DAF	Endosperm at 42 days after flowering 1_1	42 days after flowering	Nipponbare	1650	618	PO:0007130 : sporophyte reproductive stage
142	Endosperm_42 DAF	Endosperm at 42 days after flowering 1_2	42 days after flowering	Nipponbare	1650	619	PO:0007130 : sporophyte reproductive stage
143	Endosperm_42 DAF	Endosperm at 42 days after flowering 1_3	42 days after flowering	Nipponbare	1650	620	PO:0007130 : sporophyte reproductive stage
PO:0001053 : 3 leaf fully expanded stage
PO:0001053 : 3 leaf fully expanded stage
PO:0001053 : 3 leaf fully expanded stage
PO:0001053 : 3 leaf fully expanded stage
PO:0001053 : 3 leaf fully expanded stage
PO:0001053 : 3 leaf fully expanded stage
PO:0001053 : 3 leaf fully expanded stage
PO:0001053 : 3 leaf fully expanded stage
PO:0001053 : 3 leaf fully expanded stage
PO:0001053 : 3 leaf fully expanded stage
PO:0001053 : 3 leaf fully expanded stage
PO:0001053 : 3 leaf fully expanded stage
PO:0001053 : 3 leaf fully expanded stage
PO:0001053 : 3 leaf fully expanded stage
PO:0001053 : 3 leaf fully expanded stage
PO:0001053 : 3 leaf fully expanded stage
PO:0001053 : 3 leaf fully expanded stage
PO:0001053 : 3 leaf fully expanded stage
PO:0001053 : 3 leaf fully expanded stage
PO:0001053 : 3 leaf fully expanded stage
PO:0001053 : 3 leaf fully expanded stage
PO:0001053 : 3 leaf fully expanded stage
PO:0001053 : 3 leaf fully expanded stage
PO:0001053 : 3 leaf fully expanded stage
PO:0001053 : 3 leaf fully expanded stage
PO:0001053 : 3 leaf fully expanded stage
PO:0001053 : 3 leaf fully expanded stage
PO:0001053 : 3 leaf fully expanded stage
PO:0001053 : 3 leaf fully expanded stage
PO:0001053 : 3 leaf fully expanded stage
PO:0001083 : inflorescence development stage
PO:0001083 : inflorescence development stage
PO:0001083 : inflorescence development stage
PO:0001083 : inflorescence development stage
PO:0001083 : inflorescence development stage
PO:0001083 : inflorescence development stage
PO:0001083 : inflorescence development stage
PO:0001083 : inflorescence development stage
PO:0001083 : inflorescence development stage
PO:0001170 : seed development stage
PO:0001170 : seed development stage
PO:0001170 : seed development stage
PO:0001170 : seed development stage
PO:0001170 : seed development stage
PO:0001170 : seed development stage
PO:0001170 : seed development stage
PO:0001170 : seed development stage
PO:0001170 : seed development stage
PO:0001170 : seed development stage
PO:0001170 : seed development stage
PO:0001170 : seed development stage
PO:0001170 : seed development stage
PO:0001170 : seed development stage
PO:0001170 : seed development stage
PO:0001170 : seed development stage
PO:0001170 : seed development stage
PO:0001170 : seed development stage
PO:0001170 : seed development stage
PO:0001170 : seed development stage
PO:0001170 : seed development stage
PO:0001170 : seed development stage
PO:0001170 : seed development stage
PO:0001170 : seed development stage
PO:0001170 : seed development stage
PO:0001170 : seed development stage
PO:0001170 : seed development stage
PO:0001170 : seed development stage
PO:0001170 : seed development stage
PO:0001170 : seed development stage
PO:0001170 : seed development stage
PO:0001170 : seed development stage
PO:0001170 : seed development stage
PO:0001170 : seed development stage
PO:0001170 : seed development stage
PO:0001170 : seed development stage
PO:0001170 : seed development stage
PO:0001170 : seed development stage
PO:0001170 : seed development stage
PO:0001170 : seed development stage
PO:0001170 : seed development stage
PO:0001170 : seed development stage
PO:0007089 : stem elongation stage
PO:0007089 : stem elongation stage
PO:0007089 : stem elongation stage
PO:0007089 : stem elongation stage
PO:0007089 : stem elongation stage
PO:0007089 : stem elongation stage
PO:0007089 : stem elongation stage
PO:0007089 : stem elongation stage
PO:0007089 : stem elongation stage
PO:0007089 : stem elongation stage
PO:0007089 : stem elongation stage
PO:0007089 : stem elongation stage
PO:0007520 : root development stage
PO:0007520 : root development stage
PO:0007520 : root development stage
PO:0007520 : root development stage
PO:0007520 : root development stage
PO:0007520 : root development stage
PO:0007520 : root development stage
PO:0007520 : root development stage
PO:0007520 : root development stage
PO:0007520 : root development stage
PO:0007520 : root development stage
PO:0007520 : root development stage
PO:0007600 : flower organ development stage
PO:0007600 : flower organ development stage
PO:0007600 : flower organ development stage
PO:0007600 : flower organ development stage
PO:0007600 : flower organ development stage
PO:0007600 : flower organ development stage
PO:0007600 : flower organ development stage
PO:0007600 : flower organ development stage
PO:0007600 : flower organ development stage
PO:0007600 : flower organ development stage
PO:0007600 : flower organ development stage
PO:0007600 : flower organ development stage
PO:0007600 : flower organ development stage
PO:0007600 : flower organ development stage
PO:0007600 : flower organ development stage
PO:0007600 : flower organ development stage
PO:0007600 : flower organ development stage
PO:0007600 : flower organ development stage
PO:0007600 : flower organ development stage
PO:0007600 : flower organ development stage
PO:0007600 : flower organ development stage
PO:0007600 : flower organ development stage
PO:0007600 : flower organ development stage
PO:0007600 : flower organ development stage
PO:0007600 : flower organ development stage
PO:0007600 : flower organ development stage
PO:0007600 : flower organ development stage
PO:0007600 : flower organ development stage
PO:0007600 : flower organ development stage
PO:0007600 : flower organ development stage
PO:0007600 : flower organ development stage
PO:0007600 : flower organ development stage
PO:0007600 : flower organ development stage
PO:0007600 : flower organ development stage
PO:0007600 : flower organ development stage
PO:0007600 : flower organ development stage
PO:0007600 : flower organ development stage
PO:0007600 : flower organ development stage
PO:0009005 : root
PO:0009005 : root
PO:0009005 : root
PO:0009005 : root
PO:0009005 : root
PO:0009005 : root
PO:0009005 : root
PO:0009005 : root
PO:0009005 : root
PO:0009005 : root
PO:0009005 : root
PO:0009005 : root
PO:0009009 : plant embryo
PO:0009009 : plant embryo
PO:0009009 : plant embryo
PO:0009009 : plant embryo
PO:0009009 : plant embryo
PO:0009009 : plant embryo
PO:0009009 : plant embryo
PO:0009009 : plant embryo
PO:0009009 : plant embryo
PO:0009009 : plant embryo
PO:0009009 : plant embryo
PO:0009009 : plant embryo
PO:0009009 : plant embryo
PO:0009009 : plant embryo
PO:0009009 : plant embryo
PO:0009025 : vascular leaf
PO:0009025 : vascular leaf
PO:0009025 : vascular leaf
PO:0009025 : vascular leaf
PO:0009025 : vascular leaf
PO:0009025 : vascular leaf
PO:0009025 : vascular leaf
PO:0009025 : vascular leaf
PO:0009025 : vascular leaf
PO:0009025 : vascular leaf
PO:0009025 : vascular leaf
PO:0009025 : vascular leaf
PO:0009030 : carpel
PO:0009030 : carpel
PO:0009030 : carpel
PO:0009030 : carpel
PO:0009030 : carpel
PO:0009030 : carpel
PO:0009030 : carpel
PO:0009030 : carpel
PO:0009030 : carpel
PO:0009037 : lemma
PO:0009037 : lemma
PO:0009037 : lemma
PO:0009037 : lemma
PO:0009037 : lemma
PO:0009037 : lemma
PO:0009037 : lemma
PO:0009037 : lemma
PO:0009037 : lemma
PO:0009038 : palea
PO:0009038 : palea
PO:0009038 : palea
PO:0009038 : palea
PO:0009038 : palea
PO:0009038 : palea
PO:0009038 : palea
PO:0009038 : palea
PO:0009038 : palea
PO:0009049 : inflorescence
PO:0009049 : inflorescence
PO:0009049 : inflorescence
PO:0009049 : inflorescence
PO:0009049 : inflorescence
PO:0009049 : inflorescence
PO:0009049 : inflorescence
PO:0009049 : inflorescence
PO:0009049 : inflorescence
PO:0009066 : anther
PO:0009066 : anther
PO:0009066 : anther
PO:0009066 : anther
PO:0009066 : anther
PO:0009066 : anther
PO:0009066 : anther
PO:0009066 : anther
PO:0009066 : anther
PO:0009066 : anther
PO:0009066 : anther
PO:0009072 : plant ovary
PO:0009072 : plant ovary
PO:0009072 : plant ovary
PO:0009072 : plant ovary
PO:0009072 : plant ovary
PO:0009072 : plant ovary
PO:0009072 : plant ovary
PO:0009072 : plant ovary
PO:0009072 : plant ovary
PO:0009072 : plant ovary
PO:0009072 : plant ovary
PO:0009072 : plant ovary
PO:0009089 : endosperm
PO:0009089 : endosperm
PO:0009089 : endosperm
PO:0009089 : endosperm
PO:0009089 : endosperm
PO:0009089 : endosperm
PO:0009089 : endosperm
PO:0009089 : endosperm
PO:0009089 : endosperm
PO:0009089 : endosperm
PO:0009089 : endosperm
PO:0009089 : endosperm
PO:0009089 : endosperm
PO:0009089 : endosperm
PO:0009089 : endosperm
PO:0020103 : flag leaf
PO:0020103 : flag leaf
PO:0020103 : flag leaf
PO:0020103 : flag leaf
PO:0020103 : flag leaf
PO:0020103 : flag leaf
PO:0020104 : leaf sheath
PO:0020104 : leaf sheath
PO:0020104 : leaf sheath
PO:0020104 : leaf sheath
PO:0020104 : leaf sheath
PO:0020104 : leaf sheath
PO:0020104 : leaf sheath
PO:0020104 : leaf sheath
PO:0020104 : leaf sheath
PO:0020104 : leaf sheath
PO:0020104 : leaf sheath
PO:0020104 : leaf sheath
