# Supplementary material for: Coexpression Network Analysis of Macronutrient Deficiency Response Genes in Rice
Source: Rice (N Y). 2015 Jul 24;8:24. doi: 10.1186/s12284-015-0059-0 (PMC4513034; doi:10.1186/s12284-015-0059-0)
Supplement: Additional file 4: Table S3. — List of coexpression modules identified by MCODE. [file 12284_2015_59_MOESM4_ESM.xls]

## Sheet: Sheet1
Table S3. List of coexpression modules identified by MCODEa
Module	Cluster Scoreb	No. of Nodes	No. of Edges
1	17.148	108	1852
2	12.65	40	506
3	10.584	233	2466
4	3.986	74	295
5	3.667	30	110
6	3.295	112	369
7	2.5	10	25
8	1.4	5	7
9	1.25	4	5
10	1.25	4	5
11	1	3	3
12	1	3	3
13	1	3	3
14	1	3	3
15	1	3	3
16	1	3	3
17	1	3	3
aProgram setting is as follows Node Score Cutoff: 0.9, K-Core: 2, Max. Depth from Seed: 100
bCluster scores indicate density multiplied by the number of nodes
