# Supplementary material for: Coexpression Network Analysis of Macronutrient Deficiency Response Genes in Rice
Source: Rice (N Y). 2015 Jul 24;8:24. doi: 10.1186/s12284-015-0059-0 (PMC4513034; doi:10.1186/s12284-015-0059-0)
Supplement: Additional file 5: Table S4. — List of nutrient deficiency response genes (NRGs) identified in the six modules. [file 12284_2015_59_MOESM5_ESM.xls]

## Sheet: Sheet1
Table S4. List of nutrient deficiency response genes (NRGs) identified in the six modules
		Relative expression values (log2)												Normalized signal intensity (log2)
	Locus_ID	N_Control	N_1/4	N_1/16	N_1/64	P_Control	P_1/4	P_1/16	P_1/64	K_Control	K_1/4	K_1/16	K_1/64	N_Control	N_1/4	N_1/16	N_1/64	P_Control	P_1/4	P_1/16	P_1/64	K_Control	K_1/4	K_1/16	K_1/64	TF familya	Gene symbolb	Descriptionc
Module 1	Os01g0101800	-4.03e-08	-0.636958	-0.870016	-1.17685	-3.9e-08	0.0530634	-0.280925	-0.39712	4.33e-08	-0.0517044	-0.205524	-0.120756	-1.54355	-2.19415	-2.43569	-2.75167	-1.70489	-1.6605	-1.93842	-2.0938	-1.82513	-1.83915	-1.97855	-1.94312			Conserved hypothetical protein.
(108 genes)	Os01g0103000	-7.9e-08	-0.627569	-0.881477	-1.18793	7.67e-08	-0.274821	-0.107556	-0.296582	8e-08	-0.346384	-0.204363	-0.193284	-5.14184	-5.59211	-5.85253	-5.93489	-5.14879	-5.39577	-5.36141	-5.38282	-5.31868	-5.60437	-5.45612	-5.45523			Non-protein coding transcript, unclassifiable transcript.
	Os01g0259400	-3.93e-08	-0.582866	-1.24952	-1.56199	-9.26e-18	0.0311082	-0.358275	-0.391852	7.77e-08	-0.117996	-0.135158	-0.277656	-1.62465	-2.17464	-2.88177	-3.18467	-1.91155	-1.89113	-2.26934	-2.30256	-2.00677	-2.07419	-2.12538	-2.27236			Protein kinase-like domain containing protein.
	Os01g0273100	-3.9e-08	-0.579665	-0.810722	-1.1622	2.23e-08	0.136532	-0.453499	-0.523568	3.8e-08	-0.121066	-0.297334	-0.302284	1.34765	0.768379	0.518294	0.179585	0.96567	1.09257	0.53179	0.44965	1.20342	1.13385	0.926717	0.918417			Similar to Ubiquitin conjugating protein-like (Ubiquitin-conjugating enzyme) (Ubiquitinating enzyme).
	Os01g0605500	7.83e-08	-0.297072	-0.824301	-1.32563	-7.83e-08	-0.0716808	-0.375024	-0.458437	8e-08	-0.0920831	-0.263834	-0.185716	-2.77354	-3.0652	-3.60906	-4.10621	-3.05841	-3.08072	-3.39663	-3.50442	-3.32515	-3.34548	-3.55543	-3.47709			Kinesin, motor region domain containing protein.
	Os01g0685900	2.03e-08	-0.433455	-0.809253	-1.13687	-3.3e-08	0.0908433	-0.239123	-0.265971	4.88e-08	-0.137824	-0.167106	-0.240465	-0.778899	-1.19756	-1.59184	-1.9135	-1.15353	-1.02418	-1.38121	-1.41483	-1.04117	-1.11378	-1.18931	-1.26671			Similar to 65kD microtubule associated protein.
	Os01g0748000	-1.33e-09	-0.458607	-0.936272	-1.29252	3.33e-09	-0.148208	-0.387846	-0.47475	-4e-08	-0.158807	-0.173064	-0.224074	-1.50956	-1.97087	-2.45913	-2.80873	-1.76661	-1.90523	-2.14513	-2.24015	-1.90272	-2.0193	-2.04994	-2.12483			Dynamin family protein.
	Os01g0757400	-7.97e-08	-0.517943	-0.739017	-1.09341	-8.2e-08	-0.199119	-0.137038	-0.127345	-7.93e-08	-0.389398	-0.20881	-0.273519	-4.87077	-4.81719	-4.7714	-4.786	-5.38446	-5.44228	-5.20709	-5.31287	-4.59472	-4.5267	-4.94473	-4.92163			Similar to Katanin p60 ATPase-containing subunit A1 (EC 3.6.4.3) (Katanin p60 subunit A1) (p60 katanin). Splice isoform 2.
	Os01g0765500	-3.67e-09	-0.301519	-0.673049	-1.02682	-7.87e-08	0.343386	-0.0766838	-0.176311	-7.8e-08	-0.0129589	-0.1561	-0.317555	-2.58926	-2.89288	-3.27625	-3.62279	-3.05946	-2.7019	-3.11416	-3.22053	-2.79941	-2.74616	-2.92508	-3.09565			Conserved hypothetical protein.
	Os01g0868300	-8e-08	-0.417763	-0.953393	-1.23727	8.33e-08	0.147821	-0.0113461	-0.0468463	7.67e-08	0.0891839	0.0150888	-0.150059	-2.80667	-3.18519	-3.76983	-4.04703	-3.10573	-2.95581	-3.10432	-3.15324	-3.20954	-3.08283	-3.1916	-3.33965			Similar to DNA polymerase alpha catalytic subunit (EC 2.7.7.7).
	Os01g0869300	-8.13e-08	-0.542416	-1.00413	-1.20793	-8e-08	-0.0956813	-0.194754	-0.197098	-8e-08	-0.0273087	-0.0130416	-0.0562181	-3.58333	-4.11638	-4.5939	-4.8077	-3.78564	-3.85776	-3.97952	-3.98924	-3.83285	-3.85022	-3.85694	-3.86514			Conserved hypothetical protein.
	Os01g0896300	-7.87e-08	-0.615429	-1.05491	-1.35642	-7.73e-08	-0.0836844	-0.313657	-0.292328	-3.47e-18	0.177116	-0.17423	-0.174951	-3.13299	-3.75163	-4.20798	-4.52039	-3.2966	-3.37566	-3.56196	-3.57969	-3.59906	-3.32499	-3.71954	-3.74911			Conserved hypothetical protein.
	Os01g0896400	0	-0.332442	-0.850772	-1.10233	-1.33e-09	0.137317	-0.449325	-0.496047	-2.17e-08	-0.186109	-0.349473	-0.502872	-0.696415	-1.00963	-1.55031	-1.80144	-0.778153	-0.625934	-1.19962	-1.26384	-0.758804	-0.886499	-1.09426	-1.22027			Conserved hypothetical protein.
	Os01g0904400	3.93e-08	-0.543402	-1.14635	-1.27741	1.78e-07	0.122261	-0.268092	-0.258411	5.93e-08	0.0754967	-0.0253136	-0.0886416	-2.73176	-3.2311	-3.8802	-4.02596	-2.89019	-2.78481	-3.16657	-3.15505	-3.14767	-3.03705	-3.16783	-3.21766			Similar to Chromosome assembly protein homolog.
	Os01g0972900	-6.67e-10	-0.445981	-0.967711	-1.19976	8e-08	0.0862803	-0.401435	-0.516903	-7.9e-08	-0.0908919	-0.156171	-0.303136	-2.08247	-2.50661	-3.06299	-3.28445	-2.37216	-2.27508	-2.75769	-2.88376	-2.39568	-2.43406	-2.53666	-2.66798			Similar to Clone ZZD405 mRNA sequence. (Fragment).
	Os02g0135300	7.73e-08	-0.42666	-0.627996	-1.1084	1.56e-07	0.00046142	-0.0938784	-0.0263604	2.33e-07	0.0127596	-0.17084	-0.127142	-3.56124	-4.00137	-4.20069	-4.66892	-4.06422	-4.0448	-4.12941	-4.08542	-3.92515	-3.90262	-4.047	-4.05007			Protein kinase domain containing protein.
	Os02g0168300	8.03e-08	-0.448209	-0.655634	-1.02789	-7.9e-08	-0.0682498	-0.393187	-0.407145	-6.67e-10	-0.104968	-0.215788	-0.280179	-2.83095	-3.28362	-3.49199	-3.86101	-3.30633	-3.35208	-3.67823	-3.70478	-3.05598	-3.12034	-3.24177	-3.31404			Hypothetical protein.
	Os02g0258200	8.13e-08	-0.351111	-0.754633	-1.06931	-7.93e-08	0.304354	-0.13932	-0.158909	-8.2e-08	-0.0970987	-0.144596	-0.300681	3.14156	2.81311	2.38113	2.05857	2.81829	3.14557	2.68973	2.66443	2.84574	2.80007	2.71878	2.57519			High mobility group box domain containing protein.
	Os02g0489800	-7.67e-08	-0.6358	-1.14006	-1.44133	8.33e-08	0.224005	-0.343821	-0.406594	2.33e-09	-0.13714	-0.148867	-0.272731	-2.14005	-2.76407	-3.27794	-3.57805	-2.45526	-2.22719	-2.79225	-2.86229	-2.47555	-2.56	-2.61849	-2.72618			Kinesin, motor region domain containing protein.
	Os02g0511900	3.16e-07	-0.487375	-1.13249	-1.48192	3.2e-07	0.248918	-0.0101426	-0.177353	1.57e-07	-0.125222	-0.0485156	-0.182756	-4.19686	-4.63966	-5.3275	-5.67044	-4.30458	-4.0516	-4.29085	-4.49775	-4.44132	-4.54981	-4.50377	-4.54947			DNA-directed DNA polymerase B family protein.
	Os02g0574600	4.1e-08	0.425319	0.731696	0.581274	-3.9e-08	-0.188941	-1.00428	-0.958631	-4e-08	-0.466886	-0.321003	-0.321356	1.49126	1.90039	2.20244	2.05858	1.32926	1.176	0.358625	0.380527	1.18809	0.768848	0.878753	0.869185			Conserved hypothetical protein.
	Os02g0699500	-4.67e-09	-0.741313	-1.29609	-1.6906	9.25e-18	-0.016312	0.000576655	0.00258478	1e-09	-0.154226	-0.228665	-0.327765	-0.102582	-0.827619	-1.40096	-1.78897	-0.500132	-0.424309	-0.499019	-0.501799	-0.343243	-0.438582	-0.539687	-0.67279			Hypothetical protein.
	Os02g0699700	-8.12e-08	-0.570512	-1.14991	-1.44293	-4.17e-08	0.0743572	-0.531681	-0.621154	-2.2e-08	-0.086254	0.0581171	0.0125801	-0.290762	-0.811749	-1.45856	-1.738	-0.784508	-0.743049	-1.34583	-1.42676	-1.14046	-1.16601	-1.08958	-1.0579			Similar to DNA topoisomerase II.
	Os02g0700100	0	-0.537588	-1.05045	-1.40977	0	0.133076	-0.253641	-0.406337	2.33e-09	-0.121023	-0.0943076	-0.22537	-3.39851	-3.89893	-4.45833	-4.80512	-3.36371	-3.22121	-3.62822	-3.77736	-3.4657	-3.54589	-3.54148	-3.66916			Similar to WD-repeat protein.
	Os02g0742800	2.07e-08	-0.42514	-0.89517	-1.10685	-4e-08	0.141555	-0.301076	-0.343673	3.83e-08	-0.0710853	-0.0944134	-0.232209	-0.76779	-1.16377	-1.66901	-1.88487	-0.958617	-0.809926	-1.25095	-1.29867	-1.16494	-1.18621	-1.25538	-1.38022			Conserved hypothetical protein.
	Os02g0776900	8.33e-08	-0.977102	-1.33796	-1.51556	-7.67e-08	0.222997	-0.158576	-0.127547	-8e-08	-0.160852	-0.0630354	-0.0158308	-2.26804	-3.23504	-3.60679	-3.80713	-2.66263	-2.5162	-2.85894	-2.82524	-2.77129	-2.92825	-2.85917	-2.79974	GRF	OsGRF1	Growth-regulating factor 1.
	Os02g0782800	8.07e-08	-0.530763	-1.18183	-1.38989	-1.57e-07	0.149092	-0.131705	-0.15079	1.57e-07	0.014303	-0.0894405	-0.024804	-3.648	-4.15362	-4.82741	-5.04637	-4.05589	-3.92321	-4.17396	-4.21855	-4.12704	-4.07715	-4.19751	-4.1178			Conserved hypothetical protein.
	Os02g0797400	-2.8e-08	-0.534528	-0.870585	-1.42861	1.18e-07	0.19964	-0.100265	-0.127999	1.09e-07	0.115968	-0.100056	-0.125431	-1.87382	-2.40968	-2.76154	-3.29275	-2.2416	-2.0654	-2.32934	-2.37795	-2.40694	-2.22959	-2.45984	-2.51581			MCM family protein.
	Os02g0810200	3.83e-08	-0.260407	-0.716176	-1.06571	-1e-09	0.079765	-0.437782	-0.497104	-3.83e-08	-0.122986	-0.145102	-0.284933	1.50168	1.25753	0.775387	0.427918	1.19208	1.28978	0.776849	0.70651	1.22843	1.15986	1.09415	0.966527			Hypothetical protein.
	Os02g0829100	-9.92e-08	-0.909872	-1.27347	-1.59158	-9.9e-08	-0.0582841	-0.610226	-0.649845	9.97e-08	-0.14658	-0.168792	-0.20339	-3.00948	-3.90862	-4.29925	-4.61356	-3.10804	-3.1715	-3.69069	-3.75645	-3.16884	-3.28842	-3.32458	-3.35667			Replication protein A 30kDa.
	Os02g0831400	7.9e-08	-0.382137	-0.828485	-1.15981	8.17e-08	0.228161	-0.0364083	-0.10341	0	0.0944986	0.000533423	-0.145687	-2.75964	-3.14397	-3.60325	-3.931	-3.02984	-2.78708	-3.05706	-3.13515	-2.94476	-2.8144	-2.94023	-3.0886			Conserved hypothetical protein.
	Os03g0105600	-3.47e-18	-0.740828	-1.2238	-1.43155	1.39e-17	-0.099419	-0.572836	-0.591781	-8.27e-08	-0.0622283	-0.189035	-0.288723	2.41542	1.6997	1.18328	0.969483	2.08184	1.99552	1.51036	1.49421	2.05115	2.04113	1.88213	1.77181		OsTUB2	Similar to Tubulin beta-2 chain (Beta-2 tubulin).
	Os03g0174200	1.67e-09	-0.362589	-0.658365	-1.05995	-7.9e-08	0.115498	-0.433062	-0.585479	-8.03e-08	-0.241191	-0.354454	-0.490371	-1.62434	-1.99638	-2.28053	-2.65299	-1.75975	-1.62564	-2.09641	-2.24991	-1.84526	-2.00965	-2.1873	-2.31282			Conserved hypothetical protein.
	Os03g0212600	-2e-08	-0.376138	-0.712776	-1.14668	4e-08	0.00172873	-0.407627	-0.656251	0	-0.127664	-0.169074	-0.309563	-0.859922	-1.23048	-1.5812	-2.00542	-1.20532	-1.18354	-1.58975	-1.83568	-1.24052	-1.31262	-1.39172	-1.52398			Targeting for Xklp2 family protein.
	Os03g0214100	1.33e-09	-0.584018	-0.686525	-1.03391	1.67e-09	0.0164803	-0.410122	-0.405232	-3e-09	0.000943494	-0.191421	-0.1833	0.32919	-0.215726	-0.334303	-0.703021	0.0697637	0.0700264	-0.32255	-0.374047	0.0861442	0.132481	-0.0487637	-0.0585988			Replication protein A1.
	Os03g0221500	-1.81e-08	-0.94728	-1.24833	-1.55112	3.22e-08	0.0930552	-0.173817	-0.160088	3.89e-09	-0.263485	-0.220524	-0.340717	0.232702	-0.695614	-1.01014	-1.32361	-0.768075	-0.718478	-0.98436	-0.964268	-0.429583	-0.612864	-0.639651	-0.758668			Glycoside hydrolase, family 17 protein.
	Os03g0232200	0	-0.842643	-1.34207	-1.91239	1.51e-07	0.115468	0.37767	0.663805	1e-08	-0.212986	0.174265	0.0605063	-4.45524	-5.29691	-5.77813	-6.37157	-5.00371	-4.96203	-4.6449	-4.38535	-5.13351	-5.28411	-5.00021	-5.09125	AP2-EREBP	OsPLT9/OsANT	Similar to BABY BOOM.
	Os03g0288900	3e-09	-0.401078	-0.738813	-1.00702	-3.33e-09	0.118974	-0.258641	-0.287591	-3.33e-09	0.00702254	-0.0904554	-0.148721	-1.6404	-2.01732	-2.38203	-2.64859	-2.003	-1.86807	-2.25744	-2.28727	-1.96577	-1.92248	-2.03375	-2.08979			Conserved hypothetical protein.
	Os03g0297800	4e-08	-0.517604	-0.94613	-1.25566	4e-08	0.175542	-0.538319	-0.572833	-3.67e-08	-0.077364	-0.185841	-0.293213	-1.38212	-1.87735	-2.33229	-2.63604	-1.57161	-1.41139	-2.10074	-2.14193	-1.5727	-1.59435	-1.73858	-1.85741			Protein kinase-like domain containing protein.
	Os03g0302900	-4.63e-18	-0.395385	-0.834554	-1.07139	-3.77e-08	0.223674	-0.350774	-0.374833	1e-09	-0.143492	-0.127354	-0.294346	-0.468699	-0.840058	-1.31104	-1.54988	-0.965747	-0.724809	-1.30839	-1.33478	-0.848367	-0.92903	-0.969963	-1.10724			Conserved hypothetical protein.
	Os03g0587200	2e-09	-0.450366	-1.04018	-1.28562	-9.26e-18	0.171466	-0.244286	-0.300576	1.67e-09	-0.0455551	-0.117517	-0.298097	0.00495001	-0.412527	-1.03991	-1.28464	-0.303726	-0.102923	-0.546778	-0.601665	-0.399004	-0.387053	-0.500862	-0.67182			Kinesin, motor region domain containing protein.
	Os03g0704400	-8e-08	-0.438898	-0.749733	-1.12095	-7.67e-08	0.121378	-0.264261	-0.26552	2.33e-09	0.00549634	-0.07328	-0.171004	-2.66424	-3.10149	-3.43241	-3.78073	-3.1272	-2.98048	-3.38374	-3.39371	-3.02056	-2.97672	-3.0886	-3.17436			Protein kinase domain containing protein.
	Os03g0729500	3.33e-10	-0.737628	-1.08252	-1.69122	5.75e-08	0.203471	0.317165	0.415134	-1.67e-09	-0.0104186	-0.0646427	-0.0588406	-1.67607	-2.431	-2.75534	-3.36675	-2.34634	-2.1627	-2.03291	-1.95473	-2.16734	-2.14915	-2.19003	-2.21834	GRF	OsGRF6	Growth-regulating factor 6.
	Os03g0770900	4.1e-08	-0.39256	-0.668235	-1.03449	4e-08	0.174007	-0.266385	-0.332233	3.9e-08	-0.0863431	-0.18828	-0.437946	-1.3592	-1.76508	-2.0501	-2.40175	-1.78039	-1.5683	-2.00845	-2.10204	-1.5414	-1.57974	-1.71023	-1.96538			Conserved hypothetical protein.
	Os03g0850100	-7.8e-08	-0.5144	-0.963091	-1.0621	7.67e-08	-0.0181156	-0.238275	-0.398818	7.6e-08	0.0184387	0.00461682	-0.0351851	-2.78849	-3.29994	-3.76556	-3.86259	-2.85191	-2.88117	-3.08919	-3.24647	-3.03266	-2.99777	-3.03323	-3.07199			NLI interacting factor domain containing protein.
	Os04g0177300	-8.13e-08	-0.616224	-0.804942	-1.05065	-7.67e-08	-0.0999432	-0.373212	-0.376625	-7.87e-08	-0.137265	0.00578968	-0.172494	-3.0976	-3.70298	-3.91743	-4.17974	-3.32601	-3.43416	-3.67053	-3.70613	-3.44743	-3.53842	-3.41136	-3.58853			DEAD/DEAH box helicase, N-terminal domain containing protein.
	Os04g0350300	-3.87e-08	-0.299077	-0.853778	-1.16608	-3.33e-09	0.21803	-0.270913	-0.318692	5e-09	-0.0358152	-0.203136	-0.236433	-1.23057	-1.51206	-2.10459	-2.40407	-1.60097	-1.3758	-1.86985	-1.92161	-1.29041	-1.27487	-1.45993	-1.50318			Similar to Phragmoplast-associated kinesin-related protein 1 (Fragment).
	Os04g0433800	7.83e-08	-0.458092	-1.04137	-1.26132	8e-08	-0.00750629	-0.273294	-0.291373	7.67e-08	-0.0310748	-0.0704148	-0.135108	-2.63019	-3.07169	-3.6858	-3.89969	-2.95254	-2.95347	-3.2201	-3.24748	-3.09525	-3.07375	-3.13942	-3.21353			ATP-dependent DNA helicase RecQ family protein.
	Os04g0459000	-4e-08	-0.464074	-0.737187	-1.05998	-3.67e-08	0.1366	0.23301	0.0713237	-3.67e-08	0.0620959	0.0565265	0.0902885	1.78372	1.32793	1.04582	0.717467	1.24883	1.352	1.45186	1.28627	1.22528	1.30879	1.2632	1.30893			Similar to MDR-like p-glycoprotein.
	Os04g0479900	-4.63e-18	-0.604301	-0.66248	-1.01442	-7.87e-08	0.243626	-0.138683	-0.0938235	-3.67e-08	0.204078	-0.0323887	0.271722	-1.76396	-2.37454	-2.42802	-2.78994	-2.2128	-1.98362	-2.31675	-2.28965	-1.88384	-1.67265	-1.91293	-1.61348			Conserved hypothetical protein.
	Os04g0597900	-2.03e-08	-0.311223	-0.728011	-1.03104	1e-09	0.198352	-0.235112	-0.327737	-4.13e-08	-0.00772385	-0.0940695	-0.173819	-0.904728	-1.19257	-1.63796	-1.93787	-1.0532	-0.83597	-1.26767	-1.37006	-1.35995	-1.32346	-1.42255	-1.50591			Conserved hypothetical protein.
	Os04g0664400	4.97e-08	-0.825948	-1.4273	-1.69567	-7.83e-08	0.224668	0.718769	0.544127	-6.67e-10	0.71422	0.266899	0.679636	-4.55737	-5.38431	-5.99436	-6.25966	-4.52045	-4.30937	-3.81468	-3.9925	-4.71211	-4.03941	-4.43902	-3.95307	ARF	OsARF11	Similar to Auxin response factor 5 (Transcription factor MONOPTEROS) (Auxin- responsive protein IAA24).
	Os05g0160800	1.61e-07	-0.478509	-1.07291	-1.39872	3.17e-07	0.0760048	-0.239352	-0.116321	-1.6e-07	-0.0424999	-0.121244	-0.087316	-4.1743	-4.65255	-5.27063	-5.58191	-4.44641	-4.35375	-4.63651	-4.55652	-4.39355	-4.3964	-4.48104	-4.4716			DNA polymerase epsilon subunit B family protein.
	Os05g0235800	-1e-09	-0.385872	-0.738821	-1.11356	4.63e-18	-0.00419776	-0.245384	-0.270772	4e-08	0.0474987	-0.0252138	-0.0701999	-1.58154	-1.97062	-2.34379	-2.70508	-1.76392	-1.77017	-1.96438	-2.02376	-1.81425	-1.73853	-1.78685	-1.87615			MCM protein 6 family protein.
	Os05g0424900	-1.59e-07	-1.21894	-2.243	-2.34375	-1.67e-07	0.676792	0.571228	1.1637	-1.7e-07	0.215584	0.44356	0.142909	-5.5353	-6.73809	-7.63538	-7.90028	-6.61149	-6.28384	-6.43896	-5.62602	-6.83803	-6.53259	-6.32024	-6.56101			Protein of unknown function DUF630 domain containing protein.
	Os05g0476200	2.95e-08	-0.464192	-0.897272	-1.30741	-4.62e-18	0.080761	-0.225679	-0.254603	4.02e-08	0.0420232	-0.112029	-0.154658	-0.93929	-1.40394	-1.84912	-2.25926	-1.33189	-1.24051	-1.53637	-1.58171	-1.44543	-1.35635	-1.52968	-1.5698			Similar to DNA replication licensing factor MCM3 homolog (Replication origin activator) (ROA protein) (Fragment).
	Os05g0497100	1.92e-08	-0.471449	-0.977801	-1.28487	1.83e-08	0.207908	-0.196636	-0.21046	4.17e-09	0.0391176	-0.0538417	-0.101579	-1.52619	-1.95967	-2.5102	-2.81072	-1.9655	-1.76066	-2.16031	-2.17933	-2.08099	-1.99988	-2.12844	-2.15833			Similar to Chromosome condensation protein.
	Os05g0507000	-4e-08	-0.388339	-0.638727	-1.00192	3.33e-09	0.116938	-0.186423	-0.230454	1.67e-08	-0.224508	-0.151536	-0.299908	1.16492	0.782241	0.517454	0.15226	0.829629	0.93986	0.651513	0.603909	0.955103	0.779841	0.810271	0.681283			Conserved hypothetical protein.
	Os06g0104300	-3.33e-10	-0.777025	-1.09459	-1.35467	3.33e-09	0.0300293	-0.18147	-0.305499	4.03e-08	-0.0779139	-0.120796	-0.127958	-1.40535	-2.16909	-2.50805	-2.76911	-1.66443	-1.65333	-1.85273	-1.97619	-1.70111	-1.73347	-1.80264	-1.81018			Similar to Pectinesterase-like protein.
	Os06g0187000	3.98e-08	-0.411772	-0.947027	-1.40614	7.75e-08	0.0221481	-0.402	-0.452346	-8.17e-08	-0.102167	-0.0258693	-0.224464	-2.58077	-2.98088	-3.52712	-3.99041	-2.93642	-2.8996	-3.30509	-3.38612	-3.17162	-3.22116	-3.17756	-3.35297			Similar to Origin recognition complex 1.
	Os06g0285400	4.33e-09	-0.189614	-0.752289	-1.02161	-1.4e-08	0.0564445	-0.156682	-0.23321	-4.33e-09	-0.285517	-0.312956	-0.341954	-2.80016	-2.95949	-3.51881	-3.78782	-2.89527	-2.78331	-3.00044	-3.09235	-2.77487	-3.04901	-3.09367	-3.2385			Similar to Serine/threonine-specific kinase like protein.
	Os06g0671800	-4e-08	-0.465951	-0.642438	-1.0336	-3.33e-10	0.0532786	-0.41021	-0.522846	-3.8e-08	0.0661726	-0.382309	-0.328418	1.75776	1.28785	1.09585	0.715128	1.5557	1.63013	1.16793	1.03654	1.41963	1.53369	1.06342	1.1056			Cellular retinaldehyde binding/alpha-tocopherol transport family protein.
	Os06g0726800	-4e-09	-0.363301	-0.635133	-1.01063	-1e-08	-0.0076933	-0.233581	-0.188571	3.33e-09	-0.236709	-0.210238	-0.20448	-0.548079	-0.914528	-1.17355	-1.53782	-0.963114	-0.991847	-1.11363	-1.07319	-0.533295	-0.735756	-0.668371	-0.705578		cycB2;2 (=cycOs2)	G2/mitotic-specific cyclin 2 (B-like cyclin) (CycOs2).
	Os07g0105700	1.07e-08	-0.422234	-0.783184	-1.0719	2e-08	-0.00708419	-0.235634	-0.245062	-1.67e-09	-0.114668	-0.15209	-0.281987	-0.463676	-0.867389	-1.25526	-1.53232	-0.766431	-0.746886	-0.993651	-1.00736	-0.801449	-0.872342	-0.94561	-1.072			Similar to Kinesin heavy chain (Fragment).
	Os07g0406800	1.6e-07	-0.596962	-1.09963	-1.49621	-3.23e-07	0.0297856	-0.395096	-0.189845	-1.57e-07	-0.138174	-0.186809	0.00568978	-3.78145	-4.32173	-4.67371	-5.02028	-4.1181	-4.04821	-4.33342	-4.27573	-4.10565	-4.07796	-4.17467	-4.10077			Eukaryotic-type DNA primase, large subunit family protein.
	Os07g0474300	7.93e-08	-0.465863	-0.787934	-1.12739	7.67e-08	0.0648916	-0.4261	-0.508782	2e-09	-0.0532567	-0.177715	-0.309353	-2.49187	-2.95057	-3.29787	-3.61888	-2.56584	-2.48616	-2.97539	-3.07091	-2.58405	-2.60975	-2.75798	-2.85848			Conserved hypothetical protein.
	Os07g0638000	2.33e-09	-0.380089	-1.02552	-1.21576	7.67e-08	-0.151774	-0.306473	-0.309864	-7.87e-08	-0.102464	-0.125785	-0.266997	-2.30621	-2.67152	-3.3524	-3.52656	-2.47353	-2.63126	-2.77684	-2.77583	-2.42919	-2.51405	-2.54799	-2.70713			Conserved hypothetical protein.
	Os07g0659500	0	-0.340233	-0.858479	-1.05562	4e-08	0.114514	-0.290275	-0.327536	-4.1e-08	0.0421485	-0.0828731	-0.236496	-0.696907	-1.01678	-1.56668	-1.76293	-1.00365	-0.898219	-1.28842	-1.32695	-1.11434	-1.03972	-1.18633	-1.33447			Non-SMC condensin subunit, XCAP-D2/Cnd1 family protein.
	Os08g0129600	1.33e-09	-0.504356	-0.819233	-1.0791	2e-09	0.0488655	-0.331826	-0.297568	8.33e-08	-0.172523	-0.146089	-0.296184	-2.77509	-3.25191	-3.58688	-3.85122	-3.41092	-3.27958	-3.73157	-3.70781	-3.1971	-3.31287	-3.34293	-3.46975			Conserved hypothetical protein.
	Os08g0266700	-1.57e-07	-0.520076	-1.03521	-1.58857	1.59e-07	-0.0133746	-0.162828	-0.338309	2.32e-18	0.188596	0.0496928	0.0366305	-6.00981	-6.55126	-7.12276	-7.36234	-5.88855	-5.99015	-6.14219	-6.13251	-6.54996	-6.14565	-6.41336	-6.58154			Rad21/Rec8 like protein, N-terminal domain containing protein.
	Os08g0420600	-4e-08	-0.837165	-1.18682	-1.34079	-7e-08	-0.161999	-0.423621	-0.437172	9.25e-18	-0.416168	-0.34525	-0.207307	-1.53544	-2.35699	-2.7096	-2.89393	-2.14257	-2.34654	-2.59194	-2.61442	-2.19455	-2.53331	-2.52315	-2.3759			Similar to Permease 1.
	Os08g0421800	-6.67e-10	-0.505042	-0.979292	-1.34101	0	0.122004	-0.315668	-0.299527	-1.33e-09	0.0355171	-0.153891	-0.292221	-1.16129	-1.64926	-2.14218	-2.49596	-1.63314	-1.47582	-1.92865	-1.92459	-1.61667	-1.52166	-1.747	-1.8847			Similar to Mitogen-activated protein kinase kinase kinase 1 (EC 2.7.1.-) (Arabidospsis NPK1-related protein kinase 1). Splice isoform 1S.
	Os08g0468400	-3.9e-08	-0.496131	-1.06682	-1.37077	-3.83e-08	0.0690511	-0.377116	-0.360483	-4e-08	0.0347248	-0.120518	-0.222067	-1.38749	-1.85985	-2.45222	-2.74744	-1.89906	-1.83306	-2.26596	-2.25436	-1.86511	-1.79253	-1.97077	-2.06427			HEC/Ndc80p family protein.
	Os08g0558400	-2.5e-09	-0.415516	-0.864925	-1.18154	-1.67e-09	0.16116	-0.247469	-0.266586	5.83e-09	0.0447407	-0.0782663	-0.217143	0.0210785	-0.372799	-0.848516	-1.16543	-0.312971	-0.152325	-0.560367	-0.579969	-0.477577	-0.387172	-0.556348	-0.679285			Similar to Kinesin heavy chain (Fragment).
	Os09g0286300	-7.77e-08	-0.279517	-0.73725	-1.15732	-7.87e-08	0.0447703	-0.358053	-0.449185	5.78e-18	-0.18528	-0.148271	-0.312213	-2.7333	-3.00897	-3.48566	-3.88192	-3.20014	-3.08542	-3.54533	-3.64567	-3.14569	-3.25896	-3.2733	-3.42348			Protein of unknown function DUF566 family protein.
	Os09g0442700	-4e-08	-0.379724	-0.649063	-1.01336	9.26e-18	0.094923	-0.174662	-0.216159	-4.13e-08	-0.104534	-0.0817569	-0.248985	-1.11363	-1.47418	-1.77813	-2.13759	-1.5529	-1.47566	-1.72281	-1.77162	-1.63046	-1.65468	-1.69653	-1.84011			SNF2-related domain containing protein.
	Os09g0540600	-2.9e-08	-0.708079	-0.943682	-1.38973	2e-08	-0.104625	-0.356193	-0.34334	-6.07e-08	-0.224654	-0.273749	-0.341911	-1.17723	-1.89198	-2.13548	-2.5811	-1.70064	-1.77941	-2.01143	-2.04116	-1.61584	-1.80278	-1.8599	-1.93201			Similar to WD-40 repeat protein MSI1.
	Os09g0548200	3.97e-08	-0.401351	-0.780223	-1.05717	3.87e-08	-0.274762	-0.853369	-0.90709	3.97e-08	-0.260571	-0.453455	-0.394109	1.39052	0.996619	0.5938	0.325879	1.21148	0.991047	0.408472	0.320539	1.18766	0.94902	0.75457	0.799441			Peptidoglycan-binding LysM domain containing protein.
	Os09g0556800	1.7e-07	-0.380818	-0.836744	-1.11503	-2e-08	0.0618381	-0.377022	-0.410493	2e-08	-0.0751664	-0.13578	-0.34019	-0.546768	-0.895956	-1.38885	-1.66334	-0.787321	-0.664409	-1.13528	-1.18575	-0.860682	-0.877093	-0.979731	-1.17043			Conserved hypothetical protein.
	Os09g0560000	4.2e-08	-0.411022	-0.677949	-1.1624	4e-08	-0.0155894	-0.289134	-0.292666	3.67e-08	-0.171471	-0.0972347	-0.16954	-1.06984	-1.49422	-1.76278	-2.24373	-1.54725	-1.5413	-1.81259	-1.82946	-1.36327	-1.49758	-1.39777	-1.50983			Armadillo-like helical domain containing protein.
	Os10g0104900	-3.33e-10	-0.772472	-1.15582	-1.57315	2e-08	-0.021573	-0.515517	-0.364673	1.1e-08	-0.148421	-0.182686	-0.242537	0.0298368	-0.739982	-1.14451	-1.54937	-0.459865	-0.482165	-0.946538	-0.83063	-0.450559	-0.550532	-0.599333	-0.67573			Similar to DNA (cytosine-5)-methyltransferase 1 (EC 2.1.1.37) (Dnmt1) (DNA methyltransferase I) (DNA MTase RnoIP) (MCMT) (M.RnoIP). Splice isoform 3.
	Os10g0347000	1.8e-08	-0.896488	-1.04346	-1.43606	0	0.124918	0.0300703	0.171193	-5.33e-08	-0.453339	-0.14933	0.0920219	-0.614453	-1.48447	-1.5943	-2.05349	-2.01172	-2.21082	-2.25743	-2.02148	-1.4798	-1.83448	-1.54867	-1.46355			X8 domain containing protein.
	Os10g0402200	-2.33e-09	-0.560622	-1.13364	-1.25735	3.19e-07	-0.240809	-0.563157	-0.0661503	-1.59e-07	0.0341695	-0.237695	-0.229872	-4.71319	-5.25985	-5.83891	-5.99064	-5.01186	-5.26136	-5.56045	-5.00464	-5.28836	-5.20189	-5.49022	-5.46172			Origin recognition complex subunit 3, N-terminal domain containing protein.
	Os10g0405500	4.8e-07	-0.504051	-0.872447	-1.2307	1.63e-07	0.130165	-0.0740029	-0.109807	1.53e-07	0.0373254	0.00210699	-0.0542207	-4.63074	-5.16376	-5.546	-5.88613	-5.06681	-4.92058	-5.1333	-5.14927	-4.97346	-4.8957	-4.96013	-5.01789			Conserved hypothetical protein.
	Os10g0422200	-3.93e-08	-0.627692	-0.896902	-1.88513	5.56e-08	-0.465485	-0.176904	-0.235842	7.22e-09	-0.167045	-0.326402	-0.244524	-2.27201	-2.90009	-3.16363	-4.13911	-3.06121	-3.54207	-3.25918	-3.31993	-3.03827	-3.18928	-3.33974	-3.26679			Similar to Homocysteine S-methyltransferase 3 (EC 2.1.1.10) (S- methylmethionine:homocysteine methyltransferase 3) (SMM:Hcy S- methyltransferase 3) (ZmHMT-3).
	Os10g0577400	-3.97e-08	-0.369364	-0.899886	-1.08006	-3.83e-08	0.143035	-0.25729	-0.259941	4e-08	-0.114121	-0.258635	-0.255464	-0.982928	-1.33393	-1.8914	-2.05574	-1.19457	-1.06008	-1.44602	-1.45238	-1.10017	-1.16077	-1.32899	-1.32108			Conserved hypothetical protein.
	Os11g0107700	5.07e-08	-0.676153	-1.67087	-1.99746	-3.22e-08	0.0474634	-0.480203	-0.614651	4.07e-08	-0.153014	-0.356566	-0.471826	-1.6167	-2.22933	-3.28711	-3.61901	-1.89383	-1.86823	-2.37944	-2.5135	-1.91143	-1.99056	-2.22772	-2.35151			Protein kinase-like domain containing protein.
	Os11g0120200	-9.25e-18	-0.423628	-0.938863	-1.35243	-4.63e-18	0.175787	-0.288179	-0.326954	4.1e-08	0.0824836	-0.197093	-0.230072	-1.03015	-1.44169	-1.98546	-2.37481	-1.3427	-1.15977	-1.6199	-1.66555	-1.46009	-1.31984	-1.64306	-1.66253			Protein of unknown function DUF936, plant family protein.
	Os11g0128400	7.67e-08	-0.604829	-1.14011	-1.49291	-8.27e-08	0.146192	-0.355199	-0.3738	1.33e-09	0.00391929	-0.122097	-0.23471	-2.00912	-2.60375	-3.16755	-3.50341	-2.16266	-2.02622	-2.50103	-2.52608	-2.25173	-2.20321	-2.34909	-2.46121			CDC45-like protein family protein.
	Os11g0137000	3.19e-07	-0.866387	-1.6886	-2.03544	-6.67e-09	0.380167	0.507813	0.601262	1.6e-07	0.615241	0.300921	0.406586	-4.72832	-5.52751	-6.41852	-6.78591	-5.28364	-4.93562	-4.80805	-4.71274	-5.17104	-4.64937	-4.90073	-4.79535		OsPIN1B	Similar to PIN1-like auxin transport protein.
	Os11g0171700	-1.97e-08	-0.266166	-0.875222	-1.07875	2e-08	0.138814	-0.0886475	-0.223753	-3.95e-08	-0.0585126	-0.0716021	-0.220805	-2.5201	-2.78211	-3.40383	-3.61327	-2.54869	-2.41698	-2.62805	-2.76734	-2.62093	-2.63465	-2.66939	-2.8562	FHA		SMAD/FHA domain containing protein.
	Os11g0484300	1.13e-08	-0.362949	-0.834729	-1.05273	8e-09	0.0790294	-0.188224	-0.193522	-1e-09	0.0260789	-0.0618547	-0.0349385	0.390549	0.0401044	-0.453779	-0.671263	0.121386	0.194365	-0.0462409	-0.0676782	-0.081651	-0.0210658	-0.121076	-0.0893441			Similar to Mcm2-prov protein.
	Os11g0616300	0	-0.475357	-0.733455	-1.01045	1.5e-07	-0.0953689	0.211319	0.0796955	-3.33e-09	-0.653108	-0.154677	-0.283377	-4.25765	-4.7271	-4.96611	-5.27634	-5.25033	-5.48521	-5.16164	-5.24246	-4.93777	-5.50431	-5.03978	-5.24588			Remorin, C-terminal region domain containing protein.
	Os11g0672700	7.73e-08	-0.58338	-0.735789	-1.04978	4.78e-07	-0.0377965	-0.305331	-0.284357	1e-09	-0.00648546	-0.251644	-0.232661	-3.64805	-4.26426	-4.39297	-4.71207	-4.16466	-4.19798	-4.37576	-4.44501	-4.08417	-4.05169	-4.27047	-4.27244			ATP-dependent DNA helicase RecQ family protein.
	Os12g0120000	0	-0.402105	-0.871773	-1.20563	-3.33e-09	0.168124	-0.203745	-0.213207	-4e-08	-0.0753781	-0.105993	-0.114331	-1.0831	-1.47944	-1.96827	-2.27922	-1.34697	-1.17807	-1.54729	-1.55924	-1.44663	-1.47209	-1.53173	-1.54512			Protein of unknown function DUF936, plant family protein.
	Os12g0125300	8.13e-08	-0.510636	-1.00665	-1.41021	1.67e-09	-0.0359483	-0.288587	-0.323646	-6.67e-10	-0.161638	-0.144848	-0.265087	-3.53633	-4.04918	-4.56347	-4.96153	-3.64744	-3.67706	-3.92379	-3.9657	-3.80235	-3.90916	-3.91296	-4.05982			Mad3/BUB1 homology region 1 domain containing protein.
	Os12g0133800	1.33e-09	-0.828942	-1.49152	-1.68255	1.59e-07	0.362735	0.452019	0.515103	1.57e-07	0.289746	0.0431101	0.195184	-3.86937	-4.6737	-5.36618	-5.57375	-4.41376	-4.06209	-3.99186	-3.92945	-4.14704	-3.88758	-4.13434	-3.98711		OsPIN1D	Similar to Auxin efflux carrier protein.
	Os12g0238000	-1.67e-09	-0.268859	-0.886078	-1.10538	-8e-08	0.193497	-0.150002	-0.282697	-7.7e-08	0.0258343	-0.179117	-0.192996	-3.03512	-3.28765	-3.9421	-4.15015	-3.13844	-2.94445	-3.28025	-3.41372	-3.37724	-3.32193	-3.55265	-3.55607	MYB	OsMYB3R-1	Myb, DNA-binding domain containing protein.
	Os12g0242900	7.8e-08	-0.556795	-0.90589	-1.09339	-8.33e-08	0.0742253	-0.401594	-0.364877	7.9e-08	0.162357	0.116395	-0.0526407	-3.2984	-3.83503	-4.20519	-4.40446	-3.46434	-3.42087	-3.8376	-3.83845	-3.70759	-3.52011	-3.55753	-3.73984			DNA polymerase epsilon subunit B family protein.
	Os12g0433500	-1.67e-09	-0.365475	-1.03515	-1.30949	-1.57e-07	0.205365	0.0543407	-0.0813826	3.17e-07	0.0397081	-0.115668	-0.137297	-4.17769	-4.51267	-5.21734	-5.48938	-4.57475	-4.29654	-4.51403	-4.65075	-4.30815	-4.23243	-4.38966	-4.44274			Similar to Fused1 (Fragment).
	Os12g0484900	-2e-09	-0.805835	-1.1774	-1.71134	-7.33e-08	0.152418	-0.297243	-0.0695891	0	-0.0256227	-0.0394065	-0.0809895	-1.98391	-2.7767	-3.15999	-3.70899	-3.01624	-2.90649	-3.3224	-3.08251	-2.84507	-2.85141	-2.84809	-2.92851	GRF	OsGRF7	Similar to Growth-regulating factor 7.
	Os12g0502300	3.33e-09	-0.489819	-1.05491	-1.39573	-3.6e-08	-0.0891184	-0.398047	-0.411422	4e-08	-0.121242	-0.153836	-0.326849	-1.12852	-1.60937	-2.19143	-2.52824	-1.36797	-1.43106	-1.74758	-1.77344	-1.32707	-1.41416	-1.45806	-1.63622			Similar to Cyclin A-like protein (Fragment).
	Os12g0548100	3.9e-08	-0.470822	-0.949186	-1.1586	-9.25e-18	0.156791	-0.257633	-0.305002	-3.7e-08	-0.0436402	-0.167296	-0.20335	-0.999281	-1.44352	-1.96149	-2.16875	-1.42831	-1.29652	-1.69146	-1.73593	-1.49806	-1.48406	-1.64653	-1.68307			Similar to G14587-6 protein (Fragment).
	Os12g0560700	-3.87e-08	-0.563291	-0.884742	-1.13835	-4e-08	0.0379689	-0.244909	-0.372774	-4e-08	-0.0436945	-0.109863	-0.24648	-1.14937	-1.70318	-2.05728	-2.30404	-1.33729	-1.3139	-1.56533	-1.71035	-1.57722	-1.58511	-1.66639	-1.80267			Similar to PROLIFERA protein.
	Os12g0590500	-3.33e-10	-0.45065	-1.05422	-1.25696	-8e-08	0.244815	-0.166956	-0.31685	1e-09	0.0120996	-0.202303	-0.276672	-2.35882	-2.76401	-3.41989	-3.60953	-2.90904	-2.65824	-3.07213	-3.21554	-2.85486	-2.79147	-3.05677	-3.1007			Similar to Kinesin-like polypeptides 8 (Fragment).
	Os12g0601000	-1e-09	-0.285069	-0.737091	-1.20353	-9.26e-18	-0.0341438	-0.176961	-0.225329	-7.83e-08	0.228681	-0.127414	-0.147453	-2.24026	-2.52262	-2.98924	-3.45283	-2.78069	-2.80374	-2.91534	-3.00217	-2.72638	-2.36019	-2.82007	-2.84832			Conserved hypothetical protein.
	Os12g0605500	2e-08	-0.596781	-1.23081	-1.61944	-3.67e-08	0.124916	-0.197187	-0.237086	-4e-08	0.0381136	0.0203727	-0.105462	-0.806548	-1.37922	-2.0415	-2.42899	-1.0818	-0.967175	-1.28008	-1.32449	-1.11348	-1.02428	-1.06347	-1.20094	CPP		Tesmin/TSO1-like, CXC domain containing protein.
	Os12g0621700	-4.1e-08	-0.556827	-0.947848	-1.00232	4e-08	0.143329	-0.296282	-0.428129	8e-08	0.114574	0.0183856	-0.0928484	-1.37987	-1.90902	-2.34957	-2.36707	-1.84789	-1.73142	-2.14718	-2.28041	-2.02529	-1.89368	-2.00811	-2.05667			Conserved hypothetical protein.
Module 2	Os01g0240700	1.53e-07	0.282635	1.16257	1.63456	1.6e-07	0.179885	-0.33843	0.2805	-1e-09	-0.114339	-0.0225256	-0.0276488	-5.15288	-4.90304	-4.02056	-3.53894	-4.70626	-4.49093	-5.00741	-4.36068	-4.87541	-4.99587	-4.89742	-4.88672			Protein of unknown function DUF1618 domain containing protein.
(40 genes)	Os01g0385900	-1.6e-07	0.476709	1.417	1.92615	-1.56e-07	0.03769	-0.219941	-0.016582	-1.33e-09	0.145905	0.435061	0.422049	-5.73563	-5.30316	-4.34169	-3.84286	-5.20533	-5.07966	-5.38273	-5.21077	-5.85308	-5.69366	-5.40044	-5.40582
	Os02g0261900	-1.57e-07	1.33527	2.79913	3.30197	-3.13e-07	0.0596598	-0.084598	0.630727	-2e-09	-0.387872	0.384255	0.336855	-7.16274	-5.85231	-4.52813	-4.02652	-5.21695	-4.97393	-5.17027	-4.58303	-5.94613	-6.20127	-5.46172	-5.49524
	Os02g0270900	-1.6e-07	0.755676	2.39954	2.97991	-1.57e-07	-0.00662104	-0.357872	0.3088	1.6e-07	0.110167	0.257215	0.369531	-5.7484	-4.95002	-3.381	-2.82216	-4.42739	-4.32511	-4.68046	-4.11137	-5.41984	-5.29708	-5.00187	-4.91832
	Os02g0278400	-4.62e-18	0.495449	1.25838	1.81966	1.6e-07	0.193693	-0.0146732	0.121761	-4.77e-07	0.0834093	0.0397976	0.170726	-7.79246	-6.96939	-7.17843	-6.92619	-6.99182	-7.08222	-7.0418	-6.92	-7.4775	-7.45466	-7.50704	-7.39448			Cytochrome P450 family protein.
	Os03g0664900	-9.26e-18	0.259815	0.92053	1.35845	-4.73e-07	0.0101349	-0.0543931	0.078002	3.18e-07	-0.030965	0.151956	-0.000510058	-5.54681	-5.33996	-4.67256	-4.22319	-5.40194	-5.26333	-5.43893	-5.3141	-5.5504	-5.57734	-5.38749	-5.54718			Non-protein coding transcript, putative npRNA.
	Os03g0814800	-1.6e-07	0.646044	1.6515	2.08926	1.59e-07	0.0103682	0.213214	0.228225	1.73e-18	0.117537	0.098728	0.158531	-6.7448	-6.11455	-5.12279	-4.68924	-6.14871	-5.96003	-5.92325	-5.90329	-6.37989	-6.2596	-6.24282	-6.19678			Antihaemostatic protein domain containing protein.
	Os04g0255600	-4.75e-07	0.660629	1.19341	1.6266	3.21e-07	0.0602051	-0.258921	-0.0738274	1.57e-07	-0.166313	0.0300449	0.163693	-6.20275	-5.53142	-5.02635	-4.58574	-5.67372	-5.62387	-5.91727	-5.75354	-6.21016	-6.37601	-6.16583	-6.03296
	Os04g0565300	-3.2e-07	0.535821	1.47598	1.98381	6.36e-07	0.151385	-0.202661	-0.0825604	1.33e-09	0.0736445	0.250264	0.310089	-6.12171	-5.59953	-4.66322	-4.1436	-5.42615	-5.26647	-5.59928	-5.49454	-5.85357	-5.77251	-5.58957	-5.50932			Hypothetical protein.
	Os04g0572100	1.58e-07	0.521359	1.14212	1.66343	1.58e-07	0.140936	-0.0574226	0.197963	1.6e-07	0.11484	0.220434	0.111537	-4.66022	-4.16549	-3.51111	-3.01219	-4.06813	-3.84109	-4.10095	-3.85523	-4.60911	-4.494	-4.37301	-4.47216			Non-protein coding transcript, uncharacterized transcript.
	Os04g0604400	-4.77e-07	1.26402	2.55294	3.16227	3.17e-07	-0.0493738	-0.695238	-0.16672	0	-0.146751	0.095834	0.676479	-7.24926	-6.08459	-4.83133	-4.2338	-5.6611	-5.62089	-6.31177	-5.81911	-6.48035	-6.59995	-6.31925	-5.75005			Plant MuDR transposase domain containing protein.
	Os05g0237700	-3.1e-07	1.45567	3.19137	3.77656	1.59e-07	0.446807	-0.419427	0.579122	1.33e-07	-0.0654023	0.0271773	0.073085	-8.00712	-6.52929	-4.97264	-4.41771	-6.90545	-6.22432	-6.93808	-6.31284	-6.65687	-7.14851	-6.83204	-6.89481			Terpenoid cylases/protein prenyltransferase alpha-alpha toroid domain containing protein.
	Os05g0329400	-6.67e-09	1.0204	2.51361	3.12636	-1.61e-07	0.140119	-0.442844	0.17438	-1.6e-07	0.14056	0.229021	0.323539	-6.1449	-5.10536	-3.66315	-3.0766	-4.97672	-4.71864	-5.28656	-4.78923	-5.63524	-5.4568	-5.2013	-5.1784			Similar to Prolamin.
	Os05g0393700	3.33e-09	1.01324	2.72644	3.33023	-3.17e-07	0.343706	-1.10607	0.625328	0	-0.0659401	1.12993	0.741946	-7.30681	-6.32311	-4.71103	-4.12826	-6.24923	-5.78037	-7.05262	-5.58452	-7.30723	-7.24938	-5.76356	-6.46834			Conserved hypothetical protein.
	Os06g0185200	-1.58e-07	0.190585	1.385	1.78847	4.63e-18	0.347978	0.0179324	0.350205	3.2e-07	0.173878	0.360335	0.148904	-5.21045	-4.98815	-3.82068	-3.4312	-4.95048	-4.51064	-4.86252	-4.58395	-5.47316	-5.30014	-5.09305	-5.30727			Transferase family protein.
	Os06g0356200	1.6e-07	0.70366	1.46658	1.9117	1.59e-07	0.291746	-0.216672	-0.017406	-1.63e-07	-0.0106106	0.323056	0.238214	-5.96843	-5.29515	-4.49127	-4.07056	-5.52256	-5.1308	-5.70663	-5.50173	-6.02823	-6.00616	-5.67769	-5.75915
	Os06g0356800	-1.6e-07	0.578172	1.71015	2.38449	-8.07e-08	0.242158	0.0823214	0.228603	-3.16e-07	0.28668	0.627778	0.577821	-4.34704	-3.77676	-2.626	-1.97591	-3.64407	-3.31348	-3.52974	-3.40798	-4.08413	-3.79363	-3.41564	-3.48814			Similar to Xylanase inhibitor protein I precursor.
	Os06g0605100	-3.17e-07	1.06157	2.66877	3.22765	-3.17e-07	-0.0641235	-0.515489	0.0652374	4.62e-18	0.199626	0.410603	0.59252	-7.22032	-6.08954	-4.61292	-4.04992	-5.80348	-5.7636	-6.16455	-5.70893	-6.83766	-6.56145	-6.24547	-6.13405			Zinc finger, BED-type predicted domain containing protein.
	Os07g0111700	1.58e-07	0.689568	1.46877	1.90076	-4.67e-07	-0.372576	-0.83793	0.341113	-1.43e-07	-0.256234	0.210458	-0.335577	-5.28019	-4.72109	-4.4861	-4.20364	-3.96777	-4.46707	-4.59539	-3.57807	-4.78882	-5.17242	-4.41056	-5.119			Flavin-containing monooxygenase FMO family protein.
	Os07g0539700	-1.58e-07	0.18971	0.712245	1.03684	-1.61e-07	-0.0148706	0.0235338	0.262199	-3.19e-07	0.0964557	0.0027477	0.0488801	-6.11677	-5.94858	-5.42526	-5.09363	-5.69906	-5.63487	-5.65976	-5.42108	-5.86327	-5.76456	-5.85255	-5.8001			Protein of unknown function DUF26 domain containing protein.
	Os08g0133700	4.63e-18	0.240136	1.08477	1.62992	-1.6e-07	-0.0683633	-0.22562	-0.182134	1.58e-07	0.0873415	0.15448	0.263112	-6.01055	-5.78764	-4.90393	-4.39379	-5.35936	-5.31518	-5.49526	-5.52304	-6.17518	-6.07664	-5.9917	-5.89366			Protein of unknown function DUF1637 family protein.
	Os08g0201800	3.13e-07	0.682083	2.29613	2.87181	3.17e-07	0.320871	-0.560852	0.116835	-1.53e-07	0.34305	0.627419	0.590877	-7.34679	-6.70346	-5.12844	-4.56339	-6.72603	-6.33105	-7.03584	-6.5761	-7.80035	-7.5217	-6.95624	-7.12822
	Os08g0218200	-1.6e-07	0.546585	1.59036	2.00513	3.33e-10	0.28216	-0.0830566	0.196859	-3.18e-07	0.0781945	0.379814	0.343997	-6.75129	-6.23305	-5.19515	-4.77041	-6.21599	-5.88876	-6.25966	-5.99873	-7.03536	-6.94816	-6.59058	-6.59825
	Os08g0229600	-1.49e-07	0.961928	2.07415	2.68729	-4.8e-07	0.143837	-0.211749	-0.0214453	-3.18e-07	0.0953331	0.683087	0.585816	-6.77488	-6.20967	-5.55983	-5.27374	-6.86242	-6.40809	-6.79407	-6.72003	-7.48377	-7.10383	-6.99628	-7.07572			Exo70 exocyst complex subunit family protein.
	Os08g0334300	1.51e-07	1.02186	2.534	3.14258	-3.33e-09	0.162808	-0.11045	0.341365	1.57e-07	0.0708536	0.35109	0.311994	-7.61295	-6.45482	-5.12735	-4.54343	-6.44507	-6.18298	-6.47521	-6.06281	-7.06286	-7.04039	-6.64011	-6.63842			Concanavalin A-like lectin/glucanase domain containing protein.
	Os08g0351700	-1.52e-07	0.997363	2.13977	2.67704	-3.18e-07	0.079741	-0.219918	0.113054	1.58e-07	-0.195698	0.387089	0.503503	-5.10522	-4.15851	-3.01767	-2.50168	-4.44813	-4.18805	-4.56715	-4.30634	-4.95868	-5.10977	-4.53018	-4.43416			Conserved hypothetical protein.
	Os08g0367000	1.6e-07	0.114789	1.17115	1.70068	-3.19e-07	0.15067	-0.297249	-0.321946	3.33e-09	0.0431608	0.218898	0.0948839	-5.29218	-5.20225	-4.11883	-3.60958	-4.55832	-4.38673	-4.81438	-4.87119	-4.99556	-4.94075	-4.68828	-4.88875
	Os08g0432600	-1e-09	0.583017	1.25675	1.57388	4e-08	0.143419	0.157358	0.209669	-7.83e-08	-0.0834574	0.404309	0.426044	-2.45046	-1.89752	-1.20961	-0.898553	-1.94635	-1.78023	-1.77671	-1.72729	-2.30317	-2.39084	-1.899	-1.87657			Plant MuDR transposase domain containing protein.
	Os09g0130500	7.93e-08	0.225359	0.694195	1.14609	7.87e-08	0.0540863	-0.23973	-0.276163	-8.03e-08	-0.111859	-0.0150669	-0.193089	-3.6793	-3.47195	-2.9755	-2.54041	-3.45407	-3.36641	-3.67611	-3.71895	-3.66693	-3.77517	-3.6678	-3.871
	Os09g0357500	-3.17e-07	0.850168	2.02049	2.5256	2.67e-09	0.202177	-0.212774	0.158021	1.6e-07	0.081951	0.485783	0.46815	-5.29855	-4.46412	-3.31414	-2.81733	-4.43682	-4.17286	-4.58193	-4.26532	-5.33314	-5.23812	-4.79129	-4.81514			Conserved hypothetical protein.
	Os10g0101900	3.17e-07	0.103192	1.4576	1.99554	3.19e-07	0.160292	-0.115332	0.396753	-1.6e-07	0.0844841	0.38254	0.228946	-6.32984	-6.19739	-4.84383	-4.33103	-6.13083	-5.72185	-6.2163	-5.71115	-6.6025	-6.51423	-6.16232	-6.32655			Non-protein coding transcript, unclassifiable transcript.
	Os10g0171400	-4e-09	0.25361	1.23872	1.72635	-8e-08	0.339088	-0.0508236	0.142392	-7.8e-08	0.15837	0.128612	0.181174	-3.91404	-3.65553	-2.66431	-2.1953	-3.55506	-3.16969	-3.57544	-3.39443	-3.62572	-3.40477	-3.46464	-3.41389			Cytochrome P450 family protein.
	Os10g0323200	1.67e-09	0.231035	0.832744	1.26964	4.74e-07	0.0834556	-0.135475	0.207453	1.62e-07	-0.10228	-0.0462275	0.0768951	-6.20973	-6.00255	-5.3937	-4.94933	-5.71136	-5.57675	-5.84904	-5.51116	-6.24145	-6.28753	-6.27936	-6.16819
	Os10g0509600	1.63e-07	0.340209	1.24605	1.65546	1.58e-07	0.0250076	-0.060705	0.0734417	-6.67e-10	0.144906	0.346709	1.18599	-4.80534	-4.48465	-3.57451	-3.16274	-4.52639	-4.39011	-4.54702	-4.43254	-4.86145	-4.70693	-4.48588	-3.66086			Conserved hypothetical protein.
	Os11g0220300	-1.85e-17	0.0952601	1.59633	2.22147	-1.6e-07	0.622434	0.0418213	0.526841	1.57e-07	-0.128465	0.0663654	0.175404	-6.62517	-6.47006	-5.07113	-4.45704	-5.80153	-5.13559	-5.72588	-5.26122	-6.3121	-6.39796	-6.1754	-6.10112			Conserved hypothetical protein.
	Os11g0305400	-9.25e-18	0.123073	1.21173	1.71835	-3.33e-09	0.255611	-0.143325	0.349877	-4.78e-07	-0.659081	0.524086	0.394419	-6.18572	-6.093	-4.99943	-4.4957	-5.57192	-5.32859	-5.745	-5.1466	-6.54865	-7.18775	-5.98672	-6.04266			Winged helix repressor DNA-binding domain containing protein.
	Os11g0435800	-9e-09	1.03968	2.42658	3.06355	-3.18e-07	0.222882	-0.524738	0.321244	1.67e-07	0.335607	0.416415	0.279123	-7.00516	-5.97642	-4.6342	-4.03696	-6.10517	-5.78023	-6.46713	-5.75332	-6.82753	-6.52748	-6.29275	-6.38612
	Os11g0677500	2.32e-18	0.997705	2.40307	2.96161	-4.77e-07	0.0248809	-0.795927	0.366565	1.58e-07	-0.123016	0.713165	0.614713	-7.55527	-6.51265	-5.18169	-4.62461	-6.30234	-6.19854	-6.90107	-5.72496	-7.12832	-7.18618	-6.01408	-6.46685			Conserved hypothetical protein.
	Os12g0215900	1.6e-07	0.942376	2.37642	2.96607	-2.4e-07	0.303764	-0.430392	0.142951	-1.6e-07	0.057155	0.430807	0.666134	-4.98889	-4.01831	-2.63977	-2.06442	-3.76149	-3.38622	-4.04295	-3.60006	-4.68937	-4.56509	-4.15598	-3.94615
	Os12g0422700	1.57e-07	1.63121	3.3077	3.94442	3.17e-07	0.168884	-0.900932	0.153062	-1.57e-07	0.0568663	0.421338	0.271493	-6.95953	-5.41608	-3.82415	-3.25277	-5.37148	-5.11701	-5.88108	-5.20102	-6.16156	-5.9412	-5.5122	-5.6578
Module 3	Os01g0120300	2e-08	-0.747906	-1.33107	-1.42007	2.03e-08	-0.326417	-0.496127	-0.517928	1e-08	-0.182851	-0.196048	-0.0667893	0.880969	0.10933	-0.477721	-0.559214	0.596746	0.307652	0.110877	0.0877837	0.383093	0.192853	0.195655	0.317486			Aminoacyl-tRNA synthetase, class 1a, anticodon-binding domain containing protein.
(233 genes)	Os01g0142100	-6.67e-10	-0.793109	-1.38643	-1.31189	4e-08	-0.16074	-0.428379	-0.538443	-3.9e-08	-0.0501461	-0.15748	-0.151618	1.53668	0.720398	0.122462	0.209045	1.58637	1.43228	1.16658	1.05708	1.40545	1.35783	1.26221	1.26961			Peptidase M50 family protein.
	Os01g0221800	-4e-08	-1.04694	-1.99231	-2.08652	-1.97e-08	-0.284923	-0.498401	-0.722476	-4.1e-08	0.0662488	-0.163414	-0.131401	1.34772	0.278363	-0.670385	-0.757708	1.01324	0.743611	0.524422	0.302026	1.03884	1.10587	0.883977	0.907888			Non-protein coding transcript, uncharacterized transcript.
	Os01g0278900	-1.15e-18	-0.622037	-1.63375	-1.83535	-8.07e-08	-0.389424	-0.298519	-0.400089	-8e-08	-0.238731	-0.206421	-0.19836	3.43837	2.79788	1.77527	1.58123	3.08699	2.75599	2.79747	2.69565	3.36242	3.1212	3.16599	3.16533			Conserved hypothetical protein.
	Os01g0279100	-1.58e-07	-1.57496	-2.14993	-1.87389	4.63e-18	0.0882645	-0.143553	-0.292167	-5.3e-08	0.117934	-0.332517	-0.0716271	3.85509	2.25683	1.68777	1.96026	3.82682	3.90778	3.68652	3.53652	3.76207	3.88639	3.44518	3.69775			Similar to Basic leucine zipper transcription factor CAT103 (Fragment).
	Os01g0321300	7.87e-08	-0.581824	-1.08818	-1.01266	-3.87e-08	-0.0815424	-0.191455	-0.38285	3.87e-08	0.120738	0.0149193	0.0104345	2.09327	1.48743	0.975572	1.05935	1.83695	1.76	1.65196	1.46088	1.89626	2.01903	1.92157	1.90986			SecA protein family protein.
	Os01g0358300	5.95e-08	-0.832342	-1.38937	-1.2701	1.17e-09	-0.204184	-0.145817	-0.316821	-2.37e-07	0.140353	-0.0297009	0.189983	-2.6452	-3.49763	-4.06169	-3.93645	-2.66504	-2.83234	-2.80554	-2.97714	-2.60382	-2.4364	-2.62115	-2.40051			Tetratricopeptide-like helical domain containing protein.
	Os01g0382700	-1.52e-08	-0.830653	-1.34897	-1.2142	1.02e-08	-0.0969477	-0.185627	-0.262907	-5.17e-09	-0.04271	-0.127043	0.00754976	-1.15025	-2.00064	-2.52421	-2.38042	-1.15525	-1.21188	-1.33503	-1.4119	-1.01844	-1.06472	-1.14391	-1.00726			Conserved hypothetical protein.
	Os01g0501800	1.59e-07	-0.47971	-1.20145	-0.988205	-1.59e-07	-0.00806379	-0.0441693	-0.110116	0	0.0558694	-0.137908	-0.0510308	6.2285	5.93029	5.57578	5.71549	6.28706	6.22334	6.16623	6.1412	6.24024	6.31435	6.11005	6.1975			Similar to Photosystem II oxygen-evolving complex protein 1 (Fragment).
	Os01g0511600	-3.97e-08	-1.33007	-2.06021	-2.20374	3.8e-08	-0.00241355	-0.00476642	-0.321688	-5.98e-08	0.294067	-0.168874	-0.0774661	1.18876	-0.172064	-0.907171	-1.04314	0.702548	0.696768	0.702594	0.386153	0.891637	1.19219	0.745384	0.819688			Conserved hypothetical protein.
	Os01g0558800	4e-08	-0.990863	-1.46849	-1.44891	-2.02e-18	-0.425335	-0.568677	-0.683917	3.83e-08	-0.207421	-0.344988	-0.259014	-1.3555	-2.36767	-2.84665	-2.81739	-1.53099	-1.93718	-2.08635	-2.20621	-1.57619	-1.76872	-1.91147	-1.81646			Conserved hypothetical protein.
	Os01g0618400	5.67e-09	-1.57383	-2.63321	-2.76386	1e-09	-0.998376	-1.38116	-1.35189	-1.07e-08	-0.470809	-0.284002	-0.375382	-0.208789	-1.8056	-2.8686	-2.98368	-0.328392	-1.25643	-1.69814	-1.66345	-0.332219	-0.801738	-0.60144	-0.693862			Similar to RNA helicase (Fragment).
	Os01g0676200	-1.03e-08	-1.06664	-1.87901	-1.81469	-1.67e-10	-0.541546	-0.64143	-0.656462	2e-09	-0.231321	-0.265688	-0.18901	-0.296706	-1.38027	-2.20523	-2.13519	-0.7214	-1.2165	-1.35583	-1.36784	-0.117632	-0.344647	-0.373552	-0.292725			Conserved hypothetical protein.
	Os01g0678600	-5.43e-08	-1.031	-1.86123	-1.9439	-7.78e-10	-0.472485	-0.639678	-0.720781	-3.33e-10	-0.184988	-0.0849549	0.00103749	1.62446	0.572886	-0.265944	-0.336629	1.39859	0.957757	0.768964	0.68626	1.44768	1.26408	1.38013	1.45394			Ribosomal protein S20 family protein.
	Os01g0698900	-3.9e-08	-0.915691	-1.55212	-1.89419	1.83e-08	-0.459514	-0.674671	-0.614738	-3.8e-08	-0.310444	-0.563844	-0.358168	1.39985	0.467882	-0.182858	-0.51484	0.888346	0.442466	0.229205	0.286103	1.06157	0.740714	0.489543	0.695112			Similar to Nascent polypeptide-associated complex alpha subunit (NAC-alpha) (Alpha-NAC) (Hom s 2.02).
	Os01g0705300	9.67e-09	-0.775481	-1.04205	-1.13382	-3.02e-08	-0.522469	-0.624295	-0.757819	-1e-09	-0.45489	-0.188144	-0.203723	1.30575	0.515219	0.241289	0.159842	1.2165	0.72034	0.601331	0.468421	1.59584	1.13973	1.40913	1.39383			Conserved hypothetical protein.
	Os01g0749200	-1.67e-10	-0.909439	-1.98963	-2.24913	3.93e-08	-0.561635	-0.58938	-0.677854	1e-09	-0.380503	-0.266799	-0.301128	2.70706	1.78015	0.688385	0.446157	2.33008	1.82085	1.75317	1.66506	2.55018	2.16526	2.28771	2.25204			Similar to 50S ribosomal protein L13.
	Os01g0757700	3.47e-18	-0.645507	-1.04204	-0.997764	-5e-09	-0.309093	-0.586945	-0.556031	-3.67e-09	-0.129677	-0.133809	-0.113279	0.270125	-0.398997	-0.800245	-0.73877	-0.0844044	-0.362283	-0.660229	-0.63112	-0.0150788	-0.144446	-0.145264	-0.128659			Conserved hypothetical protein.
	Os01g0790900	-4.62e-18	-0.768606	-1.62871	-1.27559	3.33e-08	0.0527535	-0.4619	-0.883301	-1e-08	0.247539	0.0713075	0.134389	0.702479	-0.0578435	-0.979695	-0.620661	1.12791	1.09798	0.657983	0.177157	-0.432278	-0.130738	-0.226304	-0.288648			Non-protein coding transcript, unclassifiable transcript.
	Os01g0792400	-1.59e-07	-0.38601	-1.05271	-0.769043	-1.6e-07	0.165424	-0.336355	-0.749036	-1.6e-07	0.252398	0.230832	0.181853	5.27048	4.86862	4.18397	4.47984	5.38841	5.533	5.05428	4.63849	4.66167	4.93185	4.94557	4.86029			Similar to Photosystem I assembly protein ycf4.
	Os01g0798500	-1.05e-08	-0.577563	-1.53449	-1.4355	-1e-08	-0.130079	-0.25158	-0.332686	-1.07e-08	0.0829139	-0.0119802	-0.0782037	0.204422	-0.400135	-1.35925	-1.25496	0.0365667	-0.0331708	-0.203172	-0.286998	-0.039729	0.0434164	-0.039743	-0.115463			Malate synthase-like family protein.
	Os01g0805000	-1.33e-09	-0.895753	-2.26633	-2.52798	7.8e-08	-0.392926	-0.520426	-0.611953	2.31e-18	-0.291414	-0.24609	-0.206607	2.98939	2.07212	0.692164	0.440723	2.47047	2.1131	1.96077	1.86891	2.83803	2.53877	2.59335	2.62701			Ribosomal protein L34 family protein.
	Os01g0805300	3.33e-10	-1.51157	-2.03286	-1.84464	3.97e-08	-0.444844	-0.608391	-0.910432	3.33e-10	-0.0861896	-0.462183	-0.0786584	1.3127	-0.219477	-0.748073	-0.554205	1.59576	1.17843	0.998678	0.697131	1.26072	1.17589	0.811754	1.18479			Photosystem II oxygen evolving complex protein PsbP family protein.
	Os01g0882500	3.87e-08	-0.673162	-1.27996	-1.29754	-3.97e-08	-0.204554	-0.209888	-0.448531	3.97e-08	-0.0201851	0.0296657	0.167513	1.87347	1.17949	0.56135	0.548632	1.78906	1.57301	1.58956	1.34813	1.89481	1.87685	1.93936	2.06762			Conserved hypothetical protein.
	Os01g0889800	-1.07e-08	-1.21218	-2.32065	-2.54081	-1e-08	-0.512812	-0.951	-0.958301	-1.67e-09	-0.372756	-0.479944	-0.361278	1.08877	-0.144894	-1.26047	-1.47109	0.68322	0.187978	-0.251674	-0.258923	0.741701	0.357435	0.259346	0.377346			Rhodanese-like domain containing protein.
	Os01g0920300	-2e-08	-1.4329	-3.00106	-3.51001	1.17e-08	-0.716012	-0.89415	-0.964273	-2e-08	-0.485455	-0.260881	-0.254235	1.03479	-0.423632	-1.99245	-2.47303	0.503997	-0.133758	-0.378438	-0.44797	0.864501	0.367402	0.609465	0.615619			Conserved hypothetical protein.
	Os01g0924000	1e-09	-0.452457	-1.04704	-1.14699	1.67e-09	-0.191065	-0.00153287	-0.0842854	-7.93e-08	-0.0390966	-0.105447	-0.0490415	3.44864	3.00475	2.49607	2.45583	3.3196	3.12298	3.16289	3.06374	3.44189	3.36041	3.39572	3.43329			Similar to Chloroplast 50S ribosomal protein L27 (Fragment).
	Os01g0929100	-3.97e-08	-0.462287	-1.10598	-1.16532	7.97e-08	-0.0481605	-0.098861	-0.153195	-3.93e-08	0.0506539	0.12499	0.00646714	2.36502	1.88658	1.23137	1.17954	2.31783	2.28779	2.2243	2.17022	2.59469	2.64595	2.72356	2.6011			Conserved hypothetical protein.
	Os01g0930800	5.6e-08	-0.791415	-1.08499	-0.73324	2.03e-08	-0.108956	-0.224531	-0.210919	-2.07e-08	0.00266677	0.0354665	0.161934	-1.01682	-1.78199	-1.95647	-1.58304	-0.712312	-0.814086	-1.01406	-1.00328	-0.927675	-0.915446	-0.793316	-0.727234			Glycoside hydrolase, family 1 protein.
	Os01g0938100	-1e-09	-0.545808	-1.05688	-1.18018	7.93e-08	0.0569297	-0.315728	-0.598322	7.93e-08	0.126296	-0.223752	0.0225192	3.98989	3.42838	2.90564	2.78631	3.67672	3.72926	3.36962	3.086	4.01038	4.13827	3.79624	4.03847			Photosystem II protein PsbW, class I family protein.
	Os01g0940600	3.9e-08	-0.766907	-1.26694	-1.20752	4.03e-08	-0.434447	-0.819305	-0.897429	1e-09	-0.133078	-0.178651	0.0316757	1.13773	0.352694	-0.158736	-0.0917001	1.36202	0.932839	0.554646	0.47655	1.10126	0.965608	0.929079	1.14724			Conserved hypothetical protein.
	Os01g0958100	1.77e-08	-0.888711	-1.19067	-1.17105	-2.2e-08	-0.260891	-0.470424	-0.60923	1.85e-08	-0.127836	-0.119293	-0.168037	-0.590866	-1.5015	-1.80962	-1.78011	-0.864103	-1.06631	-1.3231	-1.46492	-0.856256	-0.984805	-0.975695	-1.02508			Similar to Chloroplast SRP receptor cpFtsY precursor.
	Os01g0966200	2.87e-08	-0.884262	-1.7019	-1.77846	2.03e-08	-0.448069	-0.721185	-0.574472	2.02e-08	-0.28657	-0.221229	-0.127857	1.3096	0.401992	-0.424872	-0.493423	1.15015	0.711992	0.435068	0.584903	1.06267	0.768018	0.846734	0.944236			Protein of unknown function YGGT family protein.
	Os01g0973400	-1e-08	-1.02103	-1.65547	-1.72211	-1.98e-08	-0.441113	-0.752813	-0.724961	-1.29e-08	-0.330425	-0.0899107	-0.204635	0.885813	-0.157959	-0.79854	-0.855325	0.567325	0.146978	-0.176199	-0.14707	0.906172	0.570913	0.819701	0.708021			Conserved hypothetical protein 48 family protein.
	Os02g0115600	-2.12e-08	-1.12516	-1.62831	-1.60265	-1.97e-08	-0.553019	-0.780661	-0.850492	-6.1e-08	-0.321805	-0.274237	-0.244394	1.42696	0.27839	-0.227589	-0.190721	1.25356	0.741379	0.484162	0.414624	1.38853	1.06701	1.12456	1.14907			RNA binding S1 domain containing protein.
	Os02g0117100	4.17e-08	-0.547721	-1.01364	-0.998227	-6.67e-10	-0.287305	-0.0388683	-0.186396	4e-08	-0.0574808	-0.223375	-0.0136664	1.2461	0.671631	0.201762	0.223293	1.12248	0.902962	1.08987	0.945427	1.26739	1.20836	1.05452	1.2557			Conserved hypothetical protein.
	Os02g0117600	1.83e-09	-1.07713	-1.7257	-1.57265	1.2e-08	-0.0155681	0.465366	0.344052	-1.83e-09	0.0956674	0.0314466	0.0248159	0.445807	-0.65569	-1.30983	-1.14799	0.44359	0.470326	0.920802	0.793468	0.577569	0.675594	0.624994	0.606338			Peptidylprolyl isomerase, FKBP-type domain containing protein.
	Os02g0137200	1.33e-09	-0.610265	-1.21515	-1.31106	3.33e-10	-0.490464	-0.784005	-0.815797	1.6e-07	-0.246878	-0.192404	-0.216264	4.94577	4.32005	3.701	3.61323	4.60924	4.14533	3.8405	3.80838	4.67519	4.42217	4.48782	4.45487			Similar to 50S ribosomal protein L3-1, chloroplast precursor.
	Os02g0148000	-1.28e-08	-0.901855	-1.34472	-1.10386	1.67e-09	-0.35131	-0.761255	-0.806953	-1.97e-08	0.100402	-0.1918	0.00121957	1.058	0.134221	-0.314912	-0.0674299	0.971628	0.675544	0.216646	0.172199	0.670183	0.775805	0.53598	0.69168	Orphans		CCT domain containing protein.
	Os02g0157700	-5.78e-19	-0.526367	-1.00972	-0.946216	-2.07e-08	0.102182	0.0921475	-0.064908	-6.67e-10	0.250627	-0.101766	-0.0220385	0.632087	0.0835181	-0.404224	-0.333428	0.62953	0.745938	0.726897	0.570818	0.529328	0.797065	0.442504	0.51499			Non-protein coding transcript, unclassifiable transcript.
	Os02g0189000	7.9e-08	-0.973771	-1.73037	-1.77378	1e-09	-0.229243	-0.546096	-0.70058	8.03e-08	-0.0639784	-0.148237	-0.027385	3.71889	2.72484	1.96065	1.92266	3.5391	3.31626	3.00411	2.84632	3.43834	3.37225	3.29299	3.40787			Similar to Chloroplast 30S ribosomal protein S21 (Fragment).
	Os02g0255700	2e-08	-1.37865	-2.54957	-2.48501	1.8e-08	-0.287735	-0.557006	-0.70846	-9.33e-09	0.247935	-0.17549	0.00621381	2.09663	0.706937	-0.473996	-0.399508	1.9335	1.68554	1.38526	1.23443	1.27574	1.52633	1.13862	1.2883			Conserved hypothetical protein.
	Os02g0257300	1.33e-09	-0.952495	-1.81504	-2.011	-1.67e-09	-0.274558	-0.118888	-0.279658	8.03e-08	0.0510217	-0.358857	-0.211985	3.2674	2.29743	1.42379	1.23582	3.06981	2.80177	2.95547	2.79635	2.76603	2.82154	2.42306	2.55801			Rhodanese-like domain containing protein.
	Os02g0257400	-2.31e-18	-0.772687	-1.57314	-1.69035	-8e-08	-0.219388	-0.0900292	-0.203087	-7.87e-08	0.0613441	-0.30938	-0.190068	3.90306	3.1065	2.29987	2.18891	3.82181	3.62223	3.74099	3.62902	3.73804	3.80307	3.44114	3.55159			Non-protein coding transcript, unclassifiable transcript.
	Os02g0259600	5e-10	-1.23608	-2.37089	-2.63732	-8.22e-08	-0.420574	-0.806571	-0.89908	-5.78e-18	-0.358022	-0.236747	-0.209873	2.42763	1.16986	0.0304404	-0.225881	2.20694	1.80821	1.41433	1.3194	2.31387	1.94855	2.07926	2.09861			Similar to 50S ribosomal protein L21, chloroplast precursor (CL21) (CS-L7).
	Os02g0285800	7.97e-08	-0.822571	-1.29064	-1.34018	-7.97e-08	-0.0130263	0.0528217	-0.0615283	7.9e-08	0.0927624	-0.243084	-0.0533036	3.53771	2.69207	2.2206	2.18262	3.45256	3.44477	3.51096	3.39864	3.909	4.01752	3.67734	3.86434			Similar to GTP-binding protein typA (Tyrosine phosphorylated protein A).
	Os02g0307800	-3.9e-08	-1.15748	-2.05611	-1.94378	-3.33e-10	-0.361019	-0.779745	-0.885433	4e-08	-0.209163	-0.289558	-0.157158	-3.9232	-5.41032	-6.34049	-5.66493	-4.02972	-4.53627	-5.08638	-5.16257	-4.00883	-4.23846	-3.9983	-4.0408			Conserved hypothetical protein.
	Os02g0328300	3.88e-08	-1.10005	-1.98814	-2.00039	4e-08	-0.284803	-0.340211	-0.564177	-3.85e-08	-0.232976	-0.221274	-0.227452	1.55846	0.435656	-0.452176	-0.458869	1.44717	1.17663	1.11656	0.895047	1.60181	1.37115	1.3994	1.3805			Phenol hydroxylase reductase family protein.
	Os02g0537700	7.97e-08	-0.75039	-1.46704	-1.43367	-4.33e-08	-0.329751	-0.253757	-0.385447	3.98e-08	-0.164627	-0.237238	-0.246255	3.59245	2.81888	2.09737	2.13734	3.38774	3.1073	3.14341	3.01211	3.4405	3.27929	3.21378	3.19567			Similar to 2-cys peroxiredoxin BAS1, chloroplast precursor (EC 1.11.1.15) (Thiol- specific antioxidant protein) (Fragment).
	Os02g0538000	-1.67e-09	-0.632559	-1.04811	-0.963857	3.97e-08	-0.317292	-0.428156	-0.468311	3.97e-08	-0.031194	-0.215878	-0.30856	1.37074	0.713944	0.296489	0.388891	1.24836	0.93943	0.827748	0.788802	1.2954	1.266	1.09459	1.00154			Similar to Threonyl-tRNA synthetase.
	Os02g0553200	-2.68e-08	-1.20092	-2.16214	-2.05349	4.44e-10	-0.090878	0.0985597	-0.0722438	2.22e-10	0.187334	-0.139353	-0.061591	2.72771	1.50415	0.537346	0.652238	2.88811	2.79827	2.98667	2.81684	2.71799	2.91835	2.59609	2.66144		OsAPx8	Similar to Thylakoid-bound ascorbate peroxidase (EC 1.11.1.11) (Fragment).
	Os02g0575500	-7.83e-08	-0.848493	-1.35025	-1.26318	-3.88e-08	-0.0149568	0.144367	-0.00116988	4.13e-08	0.125171	-0.190693	-0.0454975	3.29031	2.41815	1.91247	2.00442	3.19596	3.20048	3.34609	3.20009	3.15288	3.28096	2.98148	3.11268			Similar to ABC transporter-like.
	Os02g0578400	4.03e-08	-0.669969	-1.7102	-1.95882	-3.67e-08	-0.841002	-1.35332	-1.02575	6.67e-10	-0.448204	-0.487284	-0.408405	-1.15948	-1.85011	-2.90043	-3.14376	-1.27507	-2.03714	-2.60593	-2.28429	-0.936301	-1.40317	-1.43249	-1.34473			Photosystem II oxygen evolving complex protein PsbQ family protein.
	Os02g0593500	-1.16e-18	-0.832447	-1.34419	-1.20036	3.47e-18	0.0496864	-0.167197	-0.380182	7.93e-08	0.188253	-0.0257367	0.0449226	3.21324	2.35712	1.84208	1.99789	3.04239	3.08308	2.88094	2.6688	2.90212	3.09233	2.89067	2.95277			Phosphate transporter family protein.
	Os02g0595700	-4.79e-08	-0.950003	-1.4033	-1.17835	3.16e-08	-0.180938	-0.379345	-0.501782	1.57e-08	-0.0562445	-0.346136	-0.163265	4.48309	3.51057	3.05377	3.28478	4.35058	4.17585	3.98027	3.8578	4.29126	4.23261	3.96224	4.13385			Chloroplast translational elongation factor Tu.
	Os02g0600200	4.17e-09	-1.02496	-1.46765	-1.31106	3.7e-08	0.0232395	-0.219286	-0.386448	-4.98e-08	0.1323	-0.0266397	0.187369	2.13615	1.09065	0.639591	0.802449	1.82377	1.85261	1.60859	1.44207	2.12546	2.25839	2.10399	2.31469			IQ calmodulin-binding region domain containing protein.
	Os02g0652600	4.63e-18	-0.739291	-2.07498	-2.43388	-1.98e-08	-0.442276	-0.426474	-0.497877	1.67e-10	-0.118402	-0.279341	-0.258133	2.78091	2.01866	0.673642	0.329877	2.23055	1.83733	1.81628	1.74355	2.3441	2.22317	2.07458	2.08497			Ribosomal protein L19 family protein.
	Os02g0677600	2.1e-08	-0.407577	-1.14269	-1.07176	8.67e-09	-0.0986913	-0.0953814	-0.220637	1e-08	0.0910791	-0.0216389	0.0508363	0.741375	0.313559	-0.432043	-0.35491	0.447476	0.345273	0.353486	0.230563	0.417351	0.500346	0.399276	0.475173			Conserved hypothetical protein.
	Os02g0731600	3.33e-10	-0.865935	-1.65324	-1.60996	-1.59e-07	-0.131214	-0.0747174	-0.218034	1.6e-07	0.00244951	-0.264768	-0.0780981	4.45167	3.56341	2.76976	2.82112	4.2342	4.14501	4.16818	4.02595	4.13931	4.14362	3.88362	4.06387			Conserved hypothetical protein.
	Os02g0739000	2e-08	-0.509488	-1.22742	-1.38898	1e-09	-0.247197	-0.333371	-0.393359	4.62e-18	-0.0436586	-0.0810776	0.000261623	0.852099	0.315879	-0.406039	-0.558856	0.646449	0.403374	0.323921	0.262793	0.574215	0.520045	0.501555	0.574639			DEAD/DEAH box helicase, N-terminal domain containing protein.
	Os02g0744000	-8.02e-08	-0.687737	-1.76487	-2.19303	1.97e-08	0.0442806	-0.0498195	-0.08111	3.93e-08	-0.0219917	0.130252	0.123379	2.39934	1.6952	0.606189	0.190098	2.08248	2.15089	2.03875	2.00718	3.10613	3.08062	3.23437	3.23094			Conserved hypothetical protein.
	Os02g0750100	1.59e-07	-0.551392	-1.21251	-1.26132	1.57e-07	0.106774	0.0848524	-0.0305441	-6.67e-10	0.167681	-0.150652	-0.00912126	4.82902	4.25785	3.58866	3.54735	4.36923	4.48554	4.45999	4.34428	4.71687	4.88689	4.57797	4.71182			Similar to H(+)-transporting ATP synthase (EC 3.6.1.34) (Fragment).
	Os02g0750200	-1.59e-07	-0.726524	-1.36894	-1.35791	-1.58e-07	-0.0891929	-0.0108123	-0.0686005	2.33e-09	0.140764	-0.204013	0.00181357	5.2661	4.51669	3.86984	3.88777	4.95006	4.87642	4.94724	4.88949	4.68189	4.82454	4.48885	4.68339			Non-protein coding transcript, unclassifiable transcript.
	Os02g0751600	-2.67e-09	-1.13683	-2.09848	-1.91975	-4.33e-09	-0.392287	-0.571762	-0.625091	-5.56e-10	-0.148857	-0.224339	-0.238607	0.198922	-0.962299	-1.93037	-1.74251	-0.152215	-0.502433	-0.715523	-0.766108	0.114499	-0.0296385	-0.0973881	-0.120302			Peptidylprolyl isomerase, FKBP-type domain containing protein.
	Os02g0754300	3.78e-08	-0.531086	-1.47236	-1.73085	-6.07e-08	-0.471512	-0.603517	-0.660484	2.05e-08	-0.22135	-0.0805157	-0.129468	-0.135615	-1.2171	-2.08673	-2.22907	-0.726261	-1.24538	-1.27539	-1.26702	-0.438452	-0.719178	-1.08191	-0.629001			Ribosomal protein L29 family protein.
	Os02g0794400	2.1e-08	-1.06654	-1.27868	-1.11416	-1.03e-08	-0.249786	-0.383169	-0.526523	-9.25e-18	-0.0287488	-0.36776	-0.133269	0.547509	-0.540977	-0.760365	-0.588239	0.426101	0.18569	0.0507157	-0.095779	0.347397	0.310264	-0.0196895	0.2156			Initiation factor 3 family protein.
	Os02g0814400	-7.97e-08	-0.941484	-1.48925	-1.56609	-8e-08	-0.0866115	-0.0857252	-0.124773	7.83e-08	-0.0644762	-0.0827467	0.0245966	3.14651	2.18545	1.63077	1.55914	3.36408	3.27582	3.28668	3.24748	3.18356	3.11809	3.10519	3.20972			Cytochrome c, monohaem domain containing protein.
	Os02g0815200	8.13e-08	-0.807449	-1.65535	-1.76212	8e-08	-0.722642	-0.942031	-1.02771	8.07e-08	-0.398669	-0.523952	-0.469145	2.6525	1.82239	0.96764	0.869668	2.49956	1.78684	1.57212	1.48786	2.29543	1.89254	1.78073	1.82769			Similar to 29 kDa ribonucleoprotein, chloroplast precursor (RNA-binding protein cp29).
	Os02g0815400	-3.93e-08	-0.579101	-1.39512	-1.14701	4e-08	0.0430794	0.156412	0.0564547	2e-08	0.146327	-0.144077	-0.0531263	1.08369	0.481618	-0.339148	-0.0857423	1.19975	1.24236	1.35765	1.25929	0.995575	1.14413	0.864164	0.948422			Similar to Tfm5 protein.
	Os02g0822600	2.54e-08	-0.7454	-1.58991	-1.76315	2.72e-08	-0.403086	-0.697781	-0.704572	-1.48e-08	-0.294717	-0.310924	-0.303626	2.79647	2.03416	1.17529	1.01685	2.40467	2.02119	1.71767	1.71143	2.59399	2.29683	2.28973	2.29779			Similar to Chloroplast 50S ribosomal protein L9 (Fragment).
	Os02g0831200	1.78e-08	-0.921405	-2.02143	-2.09615	-3.45e-08	-0.204901	-0.731933	-0.717377	2.83e-09	-0.361559	-0.425425	-0.422956	-1.0149	-1.95802	-3.06313	-3.1313	-1.35599	-1.42911	-2.07753	-2.06309	-0.981991	-1.35056	-1.40529	-1.40014			Protein of unknown function DUF177 family protein.
	Os02g0834700	-2.05e-08	-0.509273	-1.40816	-1.60153	1.98e-08	-0.0835498	-0.0542764	-0.213665	1.97e-08	0.179876	-0.162996	-0.00185599	1.97305	1.43991	0.533995	0.347716	1.75462	1.67242	1.70756	1.54656	1.70802	1.88841	1.5549	1.70804			Similar to Cell division inhibitor.
	Os03g0117800	-4.03e-08	-0.494441	-1.03047	-1.15993	-3.97e-08	-0.384733	-0.550475	-0.610905	4.07e-08	-0.223041	-0.184334	-0.240431	1.59109	1.07783	0.532615	0.413032	1.31085	0.947174	0.770102	0.714869	1.46962	1.24563	1.29724	1.2334			Fructosamine kinase family protein.
	Os03g0121700	1.93e-08	-0.992743	-1.6123	-1.84125	-6.67e-10	-0.400729	-0.7345	-0.704827	3.26e-08	-0.250964	-0.454291	-0.31788	1.89181	0.879615	0.251566	0.0310755	1.50071	1.10975	0.780389	0.807925	1.63378	1.37508	1.18053	1.31942			Similar to Nascent polypeptide-associated complex alpha subunit-like protein 3 (NAC-alpha-like protein 3) (Alpha-NAC-like protein 3).
	Os03g0122200	-4e-08	-1.1741	-2.77988	-3.15597	2.07e-08	-0.608167	-0.84356	-0.886852	-6.83e-08	-0.330512	-0.352778	-0.320075	2.22804	1.03064	-0.58245	-0.946364	1.58629	1.02473	0.7594	0.710335	1.80248	1.45953	1.45502	1.48424			Similar to 50S ribosomal protein L11.
	Os03g0125000	5.34e-08	-0.864957	-2.26344	-2.61302	5.1e-08	-0.362309	-0.673089	-0.702121	5.37e-08	-0.201898	-0.480399	-0.414378	3.77336	2.88427	1.47956	1.14068	3.23369	2.91478	2.57644	2.54175	3.33932	3.124	2.86214	2.91829			Similar to 50S ribosomal protein L5, chloroplast.
	Os03g0126300	-2.43e-08	-0.907389	-1.80222	-1.90792	3.92e-08	-0.845329	-1.05567	-0.983904	-2.2e-09	-0.342252	-0.482855	-0.386977	-1.0449	-1.97174	-2.87649	-2.96379	-1.62539	-2.37757	-2.65952	-2.58794	-1.35796	-1.71427	-1.84779	-1.74593			SAM (and some other nucleotide) binding motif domain containing protein.
	Os03g0131900	-6.67e-10	-1.42569	-2.38725	-2.53526	8.17e-08	-0.117636	-0.517514	-0.727867	3.33e-10	-0.138521	-0.5518	-0.224015	3.16377	1.71464	0.754137	0.610936	2.90416	2.80322	2.40295	2.18489	2.57012	2.43159	2.02549	2.34848			Chromo domain containing protein.
	Os03g0170500	-7.93e-08	-0.436158	-0.906687	-1.11504	4.07e-08	0.154507	0.0725136	-0.0531975	1.67e-09	0.233975	-0.174697	0.0314163	2.31385	1.85467	1.37902	1.17678	1.6192	1.78754	1.69951	1.57314	2.21219	2.44672	2.05354	2.24777			Conserved hypothetical protein.
	Os03g0178200	-7.78e-10	-0.957231	-2.19223	-2.36272	2.62e-08	-0.441233	-0.709057	-0.863837	-1.3e-08	-0.235989	-0.433612	-0.32472	2.75848	1.77682	0.53697	0.376807	2.41373	2.00563	1.71809	1.56067	2.364	2.1258	1.94522	2.03982			Protein of unknown function YGGT family protein.
	Os03g0196800	-3.97e-08	-0.920936	-1.95182	-1.92799	-3.97e-08	-0.13398	-0.31373	-0.404616	7.93e-08	-0.121417	-0.100179	-0.126992	2.0174	1.07503	0.0380577	0.0685969	1.92907	1.82779	1.62465	1.53446	2.24971	2.13647	2.16149	2.12649			Similar to Cyanelle 30S ribosomal protein S10.
	Os03g0219900	-3.33e-10	-0.815924	-1.98084	-2.21125	7.67e-08	-0.349744	-0.253049	-0.372888	0	-0.214165	-0.256549	-0.265129	4.34808	3.51522	2.33825	2.12137	3.94949	3.63002	3.70567	3.58431	4.15974	3.94707	3.91594	3.8972			Similar to 50S ribosomal protein L15, chloroplast precursor (CL15) (Fragment).
	Os03g0244000	7.87e-08	-1.1935	-1.65242	-1.5475	-2.32e-18	-0.0352602	-0.206063	-0.420232	-7.93e-08	0.0559663	-0.281605	0.110543	2.92171	1.70492	1.2381	1.35	2.84233	2.81822	2.64578	2.42811	2.73879	2.79627	2.4677	2.85335			Conserved hypothetical protein.
	Os03g0265400	-2.68e-08	-1.20633	-2.56916	-2.7934	2.54e-08	-0.560618	-0.527081	-0.621059	-1.31e-08	-0.255695	-0.213608	-0.248707	1.98909	0.760362	-0.607974	-0.824603	1.5723	1.08678	1.05613	0.961029	1.73368	1.47884	1.53796	1.4873			Similar to 50S ribosomal protein L4, chloroplast precursor (R-protein L4).
	Os03g0284400	1.22e-09	-1.12627	-2.21972	-2.25545	5.24e-08	-0.424522	-0.720374	-0.772905	6.67e-09	-0.220055	-0.166596	-0.140634	2.95583	1.80766	0.709546	0.679207	2.70257	2.30289	1.99357	1.94043	2.69965	2.47595	2.541	2.56159			Similar to Ribosomal protein L10-like.
	Os03g0289400	2.31e-18	-0.806807	-1.53044	-1.63187	-7.67e-08	-0.437631	-0.69063	-0.668055	-7.93e-08	-0.288447	-0.429652	-0.255439	2.73829	1.90778	1.17543	1.07935	2.32951	1.89434	1.6502	1.67064	2.41684	2.1169	1.98341	2.15541			Similar to Rhodanese-like family protein.
	Os03g0309800	-2.67e-08	-0.722141	-1.43011	-1.49344	2.22e-10	-0.240165	-0.421783	-0.477296	2.7e-08	-0.0850308	0.0209998	-0.0404856	-2.47088	-3.17072	-3.74518	-3.71502	-2.6179	-2.7421	-3.08274	-3.13144	-2.49362	-2.52862	-2.5298	-2.52562			Similar to PPR2.
	Os03g0315800	2e-08	-0.527293	-1.12349	-1.30051	-4.02e-08	-0.567285	-0.455427	-0.529986	1e-09	-0.212556	-0.317343	-0.281118	2.20508	1.66538	1.05099	0.879207	2.06419	1.54874	1.62457	1.54649	2.1029	1.89684	1.7892	1.83525			Similar to 30S ribosomal protein S1, chloroplast precursor (CS1).
	Os03g0331600	-6.67e-10	-0.594264	-1.04378	-1.09784	7.97e-08	-0.482581	-0.392021	-0.477464	-7.93e-08	-0.171717	-0.0522182	-0.113039	3.30127	2.68572	2.23192	2.18403	3.28819	2.84795	2.90492	2.82016	3.32456	3.15312	3.28131	3.21636			Conserved hypothetical protein.
	Os03g0333400	-3.33e-10	-1.43544	-1.71576	-1.62544	-7.83e-08	0.0571161	-0.428588	-0.605906	-5.8e-19	0.0953515	-0.490054	-0.128307	3.4625	2.00997	1.72378	1.81445	3.49341	3.5405	3.07606	2.89602	3.47169	3.56796	2.98927	3.3461			Conserved hypothetical protein.
	Os03g0337600	3.88e-08	-1.33167	-2.12022	-2.24646	-5.98e-08	-0.313335	-0.577209	-0.71782	4.1e-08	-0.22214	-0.49367	-0.304365	2.46614	1.11252	0.31906	0.202712	2.27666	1.9725	1.71834	1.56959	2.19794	1.96617	1.69758	1.88712			Similar to Uroporphyrinogen decarboxylase (EC 4.1.1.37) (URO-D) (UPD) (Fragment).
	Os03g0351200	7.93e-08	-0.46622	-1.11745	-1.06448	-7.87e-08	-0.138755	-0.2032	-0.359042	7.83e-08	-0.0537337	-0.318811	-0.158687	2.85837	2.36792	1.71188	1.77053	2.65994	2.52142	2.46638	2.31048	2.4266	2.37685	2.13639	2.27252			NAD-dependent epimerase/dehydratase family protein.
	Os03g0356300	-1e-09	-1.13435	-2.06499	-2.4215	-4.17e-08	-0.570753	-0.829251	-0.820706	-7.6e-08	-0.45521	-0.373861	-0.288311	2.35605	1.20825	0.262474	-0.0699438	1.96009	1.41498	1.14709	1.1563	2.39321	1.93024	2.01528	2.10191			Ribosomal protein L6 family protein.
	Os03g0363500	1.11e-09	-0.36589	-1.00196	-1.14953	-1.11e-09	-0.254241	0.0121224	-0.0691675	6.67e-10	0.150301	-0.34384	-0.165206	0.00747087	-0.382236	-1.02467	-1.16474	-0.145982	-0.354729	-0.131686	-0.212077	-0.307942	-0.152292	-0.637058	-0.465785			Similar to Sugar transporter-like protein.
	Os03g0410700	1e-08	-0.801535	-1.58775	-1.75272	-3.67e-09	-0.199949	-0.322352	-0.469321	-6e-09	-0.12336	-0.172569	-0.157501	0.373747	-0.447317	-1.2428	-1.40298	-0.0358414	-0.244777	-0.349783	-0.495275	0.16072	0.0391219	0.000506411	0.00623312			Hypothetical protein.
	Os03g0425000	3.36e-08	-1.33395	-2.69194	-2.76763	-1.23e-08	-0.436063	-0.87138	-0.922896	1.44e-08	-0.0944489	-0.319575	-0.107916	-1.38908	-2.74758	-4.09783	-4.16452	-1.78061	-2.17299	-2.63987	-2.69232	-2.09983	-2.17896	-2.40984	-2.2085			Bacterial immunoglobulin/albumin-binding domain containing protein.
	Os03g0452300	5e-10	-0.906756	-2.25757	-2.4204	-3.33e-10	-0.385468	-0.457255	-0.6354	3.97e-08	-0.161525	-0.232586	-0.209647	3.18055	2.25257	0.893944	0.748068	2.83665	2.46396	2.38894	2.21076	3.10427	2.94326	2.88887	2.90075			Ribosomal protein S5, bacterial and chloroplast family protein.
	Os03g0563300	-2.62e-08	-1.64955	-2.80543	-2.75685	-7.93e-08	-0.241578	-0.343343	-0.58295	-1.22e-09	-0.156715	-0.397511	-0.295255	0.784197	-0.740485	-1.81167	-1.65238	0.603863	0.492496	0.38246	0.0831297	0.503072	0.488305	0.246699	0.366923			Similar to Mg-chelatase subunit (Fragment).
	Os03g0595300	-1.33e-09	-1.15236	-1.43597	-1.21016	-1.33e-09	-0.0824025	-0.440062	-0.639733	-7.93e-08	0.0261541	-0.230003	0.0560057	2.90708	1.7343	1.44223	1.67408	3.08612	3.01192	2.65412	2.45293	2.8697	2.89787	2.64888	2.93207			Conserved hypothetical protein.
	Os03g0656900	-1.13e-08	-0.888858	-1.64733	-1.76676	9e-09	-0.714731	-1.02152	-1.00585	-1e-08	-0.372055	-0.0274064	-0.297232	0.476105	-0.435027	-1.19659	-1.29894	0.349141	-0.309304	-0.66434	-0.646706	0.47426	0.101852	0.461303	0.189751			NusB/RsmB/TIM44 domain containing protein.
	Os03g0685000	2.07e-08	-0.817657	-1.39275	-1.35538	-1.99e-08	-0.185681	-0.262502	-0.410118	-2.22e-10	-0.0409026	-0.218411	-0.142421	1.38285	0.543071	-0.0397814	0.00910407	1.40806	1.24587	1.15587	1.00905	1.35335	1.31742	1.14698	1.21679			Similar to Ferredoxin.
	Os03g0685100	-1e-09	-1.10184	-1.93871	-2.15055	-7.93e-08	-0.534285	-1.22802	-1.1062	-4.63e-18	-0.440928	-0.598103	-0.484595	-2.20334	-3.32488	-4.16124	-4.34461	-2.33517	-2.86232	-3.53908	-3.43082	-2.25376	-2.69291	-2.8421	-2.72709			tRNA/rRNA methyltransferase, SpoU domain containing protein.
	Os03g0704000	-6.67e-10	-0.563116	-1.31059	-1.48412	3.33e-10	-0.405315	-0.460927	-0.490766	-4.63e-18	-0.158513	-0.0637817	-0.0960519	4.46896	3.89329	3.13121	2.96919	4.2035	3.83921	3.75623	3.72505	4.25491	4.09244	4.19057	4.15828			Similar to 30S ribosomal protein S13, chloroplast precursor (CS13).
	Os03g0708500	-4.1e-08	-1.35369	-1.92657	-1.97333	4e-08	-0.491525	-0.401055	-0.691125	7.77e-08	-0.174819	0.0275095	0.0209021	1.71849	0.348716	-0.2372	-0.280993	1.82795	1.35411	1.43253	1.14352	2.68695	2.52422	2.72368	2.7152			Peptidylprolyl isomerase, FKBP-type domain containing protein.
	Os03g0736600	0	-2.11557	-2.36901	-1.95566	7.97e-08	-0.270531	-0.381434	-0.5973	2.31e-18	0.0676203	-0.23726	-0.0898425	1.69409	-0.443363	-0.699838	-0.283024	2.1656	1.91302	1.79412	1.57781	1.68615	1.75589	1.47987	1.60696			Conserved hypothetical protein.
	Os03g0769100	-2.68e-08	-0.969603	-2.44213	-2.66712	3.33e-10	-0.579679	-0.626395	-0.743219	-1.11e-10	-0.343924	-0.443105	-0.409935	3.6335	2.64146	1.16185	0.948228	3.24303	2.72534	2.63085	2.51264	3.15004	2.79976	2.71622	2.74028			Similar to 9S ribosomal protein.
	Os03g0769600	1e-08	-0.837243	-1.38499	-1.38572	1.33e-09	-0.34141	-0.745991	-0.739657	9.33e-09	-0.107814	-0.225831	-0.0814199	0.337865	-0.522199	-1.07091	-1.05871	0.00646815	-0.32575	-0.730934	-0.723711	-0.0426804	-0.160056	-0.272178	-0.126275			ResB-like family protein.
	Os03g0781400	2.53e-08	-0.874751	-1.07617	-0.996919	-1.87e-08	-0.224216	-0.420646	-0.615834	-1.08e-08	0.0265719	-0.245677	-0.0133187	-0.979973	-1.87447	-2.08601	-2.00065	-0.921808	-1.14421	-1.33209	-1.52551	-1.14927	-1.11962	-1.3819	-1.15854			Ribose 5-phosphate isomerase family protein.
	Os03g0785200	-3.97e-08	-0.819488	-1.649	-1.44011	1.87e-08	0.170191	0.439092	0.251752	1.67e-09	0.237327	-0.216743	-0.0684636	1.36929	0.528831	-0.295525	-0.0833742	1.00523	1.20035	1.45442	1.26698	0.885354	1.12547	0.696886	0.826835	mTERF		Mitochodrial transcription termination factor-related family protein.
	Os03g0799700	5.8e-19	-0.689611	-1.15007	-1.33329	-1.97e-08	-0.373033	-0.699808	-0.727627	-1.87e-08	-0.366907	-0.268328	-0.319663	1.17125	0.459412	-0.0053436	-0.171638	0.941875	0.589713	0.256395	0.224316	1.04226	0.666937	0.774594	0.724239			GTP1/OBG subdomain containing protein.
	Os03g0811100	5e-10	-1.501	-2.49414	-2.58539	3.97e-08	-0.482033	-0.456246	-0.581861	-3.33e-10	-0.227467	-0.307421	-0.229759	1.68965	0.164844	-0.83077	-0.907928	1.55493	1.11878	1.11023	0.982265	1.66992	1.445	1.37993	1.44685			Similar to Magnesium-chelatase subunit chlD, chloroplast precursor (EC 6.6.1.1) (Mg-protoporphyrin IX chelatase) (Mg-chelatase subunit D).
	Os03g0815400	-3.83e-08	-0.961315	-2.00805	-2.07064	-4.03e-08	-0.611634	-0.448842	-0.566896	3.95e-08	-0.219826	-0.182924	-0.138451	3.87658	2.8936	1.83904	1.78683	3.55484	3.0446	3.11635	2.99978	3.72103	3.50077	3.54683	3.58551			Ribosomal protein L17-like protein.
	Os03g0828100	-2.69e-08	-0.878102	-2.31747	-2.79546	2.22e-10	-0.387959	-0.889989	-0.864344	-5.33e-08	-0.211639	-0.387393	-0.286828	4.14559	3.24331	1.7981	1.33837	3.45188	3.09827	2.58334	2.60823	3.55903	3.34435	3.17002	3.26683			Similar to 50S ribosomal protein L18.
	Os03g0843400	1.98e-08	-1.10226	-2.16486	-2.3069	5.93e-08	-0.536794	-0.561556	-0.657256	-5.93e-08	-0.291651	-0.260553	-0.272232	1.97983	0.859989	-0.213998	-0.347922	1.73067	1.22696	1.17717	1.08212	1.94633	1.65815	1.69403	1.68119			Similar to 30S ribosomal protein S6, chloroplast precursor (Fragment).
	Os03g0844900	-4.03e-08	-0.874353	-1.27165	-1.24736	4e-08	0.0827726	-0.111424	-0.317174	-4e-08	0.153587	-0.244263	0.0220505	1.48084	0.583447	0.18232	0.213562	1.3368	1.4236	1.23117	1.02707	1.41214	1.56687	1.17992	1.43721			RNA binding S1 domain containing protein.
	Os03g0856100	1.87e-08	-0.865229	-1.86656	-1.85506	1.13e-08	-0.479381	-0.923134	-0.966616	-1.33e-09	-0.298127	-0.489553	-0.450123	0.740302	-0.148116	-1.15529	-1.1359	0.426497	-0.0319645	-0.490207	-0.534101	0.348668	0.0472089	-0.103866	-0.0909136			Protein prenyltransferase domain containing protein.
	Os03g0861700	-2.1e-08	-0.529295	-1.16348	-1.20486	2e-08	-0.160814	-0.351622	-0.488596	-1.16e-18	-0.131447	-0.218439	-0.254231	1.05209	0.570079	-0.0543277	-0.0644966	1.03478	0.891088	0.683478	0.5709	1.02612	0.982723	0.872396	0.822459			Rhodanese-like domain containing protein.
	Os04g0105700	-2.07e-08	-0.540833	-1.15238	-1.15551	-3.98e-08	-0.410924	-0.368198	-0.465859	2.03e-08	-0.120336	0.038839	-0.00229889	2.4509	1.89247	1.27164	1.27785	2.17876	1.79384	1.81785	1.72149	2.51674	2.39698	2.56831	2.52109			Conserved hypothetical protein.
	Os04g0235600	-5.33e-09	-0.429084	-1.38995	-1.14683	-1.63e-07	0.156138	-0.373716	-0.853294	-7.87e-08	0.281603	0.256749	0.125723	4.67805	4.22725	3.25298	3.50907	4.73846	4.87179	4.37414	3.88043	3.99311	4.3	4.32214	4.129			Similar to ATP synthase B chain (EC 3.6.3.14) (ATPase subunit I).
	Os04g0237800	-1.59e-07	-0.347313	-1.19308	-0.734825	1.53e-07	0.178621	-0.181089	-0.704548	-1.6e-07	0.0437077	0.514767	0.321636	4.85501	4.49108	3.61632	4.08673	5.07667	5.24309	4.90322	4.35188	4.24637	4.30689	4.8413	4.61036			Chloroplast 30S ribosomal protein S7.
	Os04g0379400	-3.33e-10	-0.542917	-1.25261	-1.28925	4.43e-08	-0.266205	-0.252708	-0.299401	-3.53e-08	-0.0833715	-0.11213	-0.0943324	1.20611	0.639557	-0.0762212	-0.104064	1.05651	0.835021	0.812584	0.766261	1.03666	0.960057	0.933617	0.943657			Conserved hypothetical protein.
	Os04g0379700	3.33e-09	-0.868851	-1.36975	-1.21777	5.33e-08	0.046831	-0.155781	-0.302822	-5.11e-09	0.137517	-0.09098	0.0446645	-1.48933	-2.38006	-2.88429	-2.7296	-1.65629	-1.57851	-1.80222	-1.94994	-1.54299	-1.40009	-1.61028	-1.49162			Similar to Violaxanthin de-epoxidase precursor.
	Os04g0459500	1.11e-07	-0.612817	-1.32112	-1.29075	-9.52e-08	-0.0101092	0.0283393	-0.107386	9.6e-08	0.169752	-0.166457	-0.0094552	5.65453	5.06174	4.40538	4.45076	5.59884	5.59169	5.60702	5.48407	5.5024	5.6768	5.35746	5.49175			Similar to GADPH (383 AA) (Fragment).
	Os04g0461100	-1.18e-07	-0.964761	-1.92874	-2.03468	-1.88e-08	-0.343432	-0.640175	-0.639113	-4.07e-08	-0.185062	-0.259173	-0.246554	3.25185	2.26671	1.29365	1.19748	2.73175	2.39039	2.10407	2.10465	2.92303	2.72767	2.66297	2.67139			Plastid and cyanobacterial ribosomal protein PSRP-3/Ycf65 family protein.
	Os04g0464800	0	-0.7563	-1.14227	-0.98437	4.07e-08	-0.377153	-0.753371	-0.790035	1.67e-09	-0.225461	-0.272996	-0.300629	-1.50617	-2.28558	-2.67932	-2.51072	-1.52979	-1.87248	-2.2755	-2.30816	-1.87557	-2.10134	-2.13214	-2.17246			CRS1/YhbY domain containing protein.
	Os04g0538100	-3.33e-10	-1.27746	-1.47857	-1.28063	-1.59e-07	-0.075508	-0.0786732	-0.24279	-3.33e-10	0.0588697	-0.288235	-0.126039	4.45223	3.15168	2.94542	3.14937	4.17439	4.13032	4.10401	3.94074	4.63564	4.70052	4.36168	4.51681			Translation factor domain containing protein.
	Os04g0539000	6.67e-10	-1.12152	-1.38259	-1.18667	9.33e-09	0.149848	-0.0259946	-0.156728	6.67e-10	0.0766052	-0.109358	-0.0535898	-0.412302	-1.55736	-1.82182	-1.61998	-0.414343	-0.237646	-0.438664	-0.567056	-0.146355	-0.0652716	-0.24862	-0.193771			Lambda integrase-like, N-terminal domain containing protein.
	Os04g0544400	-6.67e-10	-0.949264	-1.87817	-2.039	3.33e-10	-0.564937	-0.782841	-0.813207	-6.67e-09	-0.312537	-0.571969	-0.447433	0.241091	-0.726628	-1.66547	-1.80868	-0.25264	-0.780276	-1.02303	-1.05281	0.0884291	-0.244838	-0.491513	-0.35376			Tetratricopeptide-like helical domain containing protein.
	Os04g0591000	-3.33e-10	-1.52631	-3.02897	-3.13509	2.03e-08	-0.346712	-0.465368	-0.641685	-1.87e-08	-0.0391204	-0.0603234	-0.070577	0.802885	-0.743754	-2.25337	-2.35081	0.584131	0.260661	0.127636	-0.0464758	0.721369	0.69095	0.673765	0.653278			RNA-binding region RNP-1 (RNA recognition motif) domain containing protein.
	Os04g0602100	-4.07e-08	-1.6922	-2.35331	-2.39126	-3.33e-10	-0.100475	0.0341641	-0.237999	-1.87e-08	0.0999066	-0.198699	0.00143494	1.10417	-0.60747	-1.27645	-1.30886	0.902908	0.821622	0.943818	0.667188	0.709061	0.817106	0.517058	0.714268			Haem peroxidase family protein.
	Os04g0610500	5.33e-09	-1.12558	-2.35615	-2.74001	-1.67e-09	-0.597106	-0.991355	-1.009	7.5e-09	-0.450489	-0.39151	-0.473329	0.727047	-0.416793	-1.65772	-2.02836	0.366996	-0.183524	-0.609285	-0.627445	0.641364	0.176156	0.239956	0.16412			Peptidase M24A, methionine aminopeptidase, subfamily 1 protein.
	Os04g0626400	7.6e-09	-0.360537	-1.33881	-1.51222	-4.2e-09	-0.379564	-0.264632	-0.35865	1.6e-08	-0.211936	-0.146604	-0.227193	0.957892	0.575953	-0.41014	-0.572589	0.970912	0.593182	0.714385	0.622107	0.973395	0.762584	0.836653	0.75581			Calycin-like family protein.
	Os04g0635700	-2.05e-08	-0.927814	-2.10844	-2.48788	-4.03e-08	-0.52812	-0.810773	-0.78938	-3.87e-08	-0.344669	-0.426465	-0.257009	0.754227	-0.18799	-1.38847	-1.75583	0.367165	-0.0799996	-0.425416	-0.403028	0.455843	0.09723	0.0188917	0.191836			Ribbon-helix-helix domain containing protein.
	Os04g0684500	0	-0.923274	-1.52591	-1.40494	-3.33e-10	-0.0864957	-0.427631	-0.539843	9.67e-09	0.0558144	-0.232323	-0.0676422	0.315067	-0.627717	-1.23775	-1.10707	0.0710589	-0.00252	-0.347647	-0.459126	-0.266598	-0.209152	-0.478591	-0.330342			RNA-binding region RNP-1 (RNA recognition motif) domain containing protein.
	Os04g0691600	-1.33e-07	-0.784648	-1.90077	-2.21075	-5.27e-08	-0.554909	-0.693533	-0.741377	2.86e-08	-0.334781	-0.180312	-0.28434	0.196191	-0.609549	-1.73095	-2.03516	0.00062478	-0.535448	-0.676885	-0.723136	0.0644379	-0.276116	-0.110749	-0.220272			Similar to 30S ribosomal protein S17.
	Os05g0101400	-7.8e-08	-0.819599	-2.11232	-2.11414	-8.1e-08	-0.20953	-0.224228	-0.436061	7.93e-08	-0.0859568	-0.0810235	-0.0994484	2.88576	2.04387	0.742962	0.753947	2.75293	2.55519	2.53974	2.32596	2.74383	2.65827	2.67378	2.64582			Similar to 50S ribosomal protein L28, chloroplast precursor.
	Os05g0164100	1.67e-10	-1.25658	-1.94668	-1.91942	-5.13e-08	-0.204852	-0.369855	-0.528965	-3.98e-08	-0.0124728	0.0402887	0.239853	2.0174	0.736845	0.0440895	0.0776791	2.1113	1.8982	1.74798	1.58835	1.65874	1.65165	1.71351	1.90765			Similar to Fructose-6-phosphate 2-kinase/fructose-2,6-bisphosphatase (EC 2.7.1.105) (EC 3.1.3.46) (Fragment).
	Os05g0186000	-2.57e-08	-0.797248	-2.07594	-2.16998	1.36e-08	-0.440115	-0.446815	-0.596685	3.91e-08	-0.227685	0.032338	-0.0786074	0.77238	-0.044988	-1.33375	-1.41679	0.546319	0.167037	0.106293	-0.0430304	0.826261	0.59811	0.87003	0.750363			Similar to 30S ribosomal protein S31, chloroplast (Fragment).
	Os05g0275000	-4.1e-08	-0.524979	-0.982553	-1.01207	4.13e-08	-0.385871	-0.473813	-0.760784	0	0.0720847	0.0493396	0.00640043	-1.07893	-1.62753	-2.08441	-2.11003	-1.13896	-1.5082	-1.60193	-1.89024	-1.34546	-1.26511	-1.27012	-1.32489			Protein prenyltransferase domain containing protein.
	Os05g0291700	-1.18e-07	-0.626528	-1.2405	-1.12798	4e-08	-0.0808282	0.099282	-0.0421853	9.67e-08	0.0612373	-0.330403	-0.137075	0.969598	0.411239	-0.0781066	-0.0024472	0.79889	0.667692	0.800654	0.638104	0.724752	0.735844	0.426332	0.550828			Conserved hypothetical protein.
	Os05g0337400	-3.33e-10	-0.938235	-1.98842	-2.23732	-8.23e-08	-0.391473	-0.614697	-0.726105	7.97e-08	-0.256528	-0.229123	-0.191611	4.34221	3.38851	2.32407	2.08899	3.84023	3.51173	3.24153	3.12857	4.03823	3.77462	3.81463	3.84506			Heavy metal transport/detoxification protein domain containing protein.
	Os05g0348100	8.33e-09	-1.03126	-1.94361	-1.9223	-1e-08	-0.229157	-0.458914	-0.614386	2e-08	-0.136908	0.0220337	0.00415518	0.49932	-0.550651	-1.47321	-1.44326	0.538143	0.306124	0.0880177	-0.0674963	0.737983	0.60356	0.77537	0.74846			Conserved hypothetical protein.
	Os05g0388500	2.67e-08	-0.760035	-1.2519	-1.03083	2.97e-08	-0.182358	-0.241955	-0.292638	2.66e-08	-0.065451	-0.0817131	-0.071386	3.06973	2.28654	1.78997	2.01709	2.78108	2.62953	2.54798	2.4973	2.8306	2.76413	2.76219	2.76457			Similar to 50S ribosomal protein L1.
	Os05g0401100	4.03e-08	-1.11611	-1.71746	-1.56572	-3.98e-08	-0.0713775	-0.065918	-0.268388	8.03e-08	0.0642322	-0.306748	-0.085851	3.69169	2.55364	1.94643	2.10267	3.78498	3.709	3.72688	3.52414	3.66779	3.73557	3.37775	3.58684			Protein of unknown function DUF477 family protein.
	Os05g0419000	-5.33e-09	-0.841975	-1.46223	-1.3587	5e-09	0.186037	-0.164149	-0.340732	6.67e-10	0.318587	0.0191215	0.0555738	0.267165	-0.5949	-1.22357	-1.11162	0.29313	0.467128	0.133711	-0.0423667	0.0125267	0.337925	0.0601617	0.072974			Alpha/beta hydrolase family protein.
	Os05g0427800	-4e-08	-0.659283	-1.07111	-1.351	-1.67e-09	-0.0944967	-0.339213	-0.858933	0	-0.0759748	0.199544	0.124896	1.82616	1.13214	0.720316	0.435372	1.54587	1.46026	1.20861	0.688649	1.0746	1.02534	1.32222	1.21606			Similar to Ribulose bisphosphate carboxylase large chain precursor (EC 4.1.1.39) (RuBisCO large subunit).
	Os05g0460600	1.2e-08	-1.60718	-2.36412	-2.33122	-1.9e-08	0.0796388	-0.0878771	-0.39654	-2.17e-09	0.139761	-0.486927	-0.100755	-0.974821	-2.25473	-2.82267	-2.78439	-1.34085	-1.23676	-1.35399	-1.57739	-1.29173	-1.15551	-1.71285	-1.36538			Similar to GTP cyclohydrolase II/3,4-dihydroxy-2-butanone-4-phosphate synthase- like protein (Fragment).
	Os05g0490900	-1.33e-09	-1.01031	-1.41814	-1.26199	-3.33e-10	-0.0472406	-0.184701	-0.309347	-8.07e-08	0.00156935	-0.191448	-0.0484029	3.21273	2.18174	1.76598	1.92889	3.24467	3.2097	3.06751	2.94259	3.22281	3.22283	3.03583	3.17666			Conserved hypothetical protein.
	Os05g0496200	-1.58e-07	-0.760001	-1.39895	-1.35843	-7.95e-08	-0.104288	0.0860878	-0.0268708	-7.88e-08	0.123224	-0.151953	-0.0511418	4.86108	4.07966	3.43485	3.48114	5.0039	4.91455	5.09885	4.98504	4.82051	4.95496	4.6794	4.77283			Similar to 3-phosphoglycerate kinase (Fragment).
	Os05g0508900	7.93e-08	-0.923546	-1.55718	-1.40819	1.33e-09	0.197165	0.141128	-0.0561752	-8.03e-08	0.184493	0.0457299	-0.0199595	3.86503	2.92558	2.28893	2.43509	4.02011	4.21998	4.16642	3.9713	3.59282	3.78226	3.64718	3.57528			Conserved hypothetical protein.
	Os05g0516300	-2.1e-08	-0.904301	-1.44379	-1.34804	-6.67e-10	-0.00322215	-0.34748	-0.482325	-1.1e-08	0.0409698	-0.101207	0.0358543	0.61276	-0.31478	-0.858842	-0.753248	0.507914	0.496077	0.168623	0.0330963	0.483833	0.524536	0.402169	0.530043			Conserved hypothetical protein.
	Os05g0560000	-5.28e-08	-0.457506	-1.37223	-1.33955	-5.24e-08	-0.0158662	0.11365	0.0705619	1.02e-07	0.158475	-0.160461	-0.0354524	4.98496	4.50542	3.58659	3.62736	4.96384	4.94938	5.08447	5.04105	4.77229	4.93295	4.62218	4.73958			Photosystem I reaction center subunit VI, chloroplast precursor (PSI- H) (Light-harvesting complex I 11 kDa protein) (GOS5 protein).
	Os05g0587200	-2.07e-08	-1.1021	-1.71277	-1.6125	-6.67e-10	-0.406234	-0.907821	-0.909267	-6.67e-09	-0.353662	-0.375501	-0.284684	0.603083	-0.520221	-1.13616	-1.02713	0.355127	-0.0337898	-0.541171	-0.545016	0.276331	-0.0805981	-0.0947722	-0.00669142			Conserved hypothetical protein.
	Os06g0132400	-3.33e-10	-0.950432	-1.60279	-1.67576	3.33e-10	-0.621156	-0.417636	-0.627372	-3.97e-08	-0.330282	-0.305999	-0.291861	2.12498	1.1535	0.492156	0.425769	1.77176	1.27008	1.36364	1.1546	1.9477	1.62544	1.66585	1.67577			Similar to Magnesium-protoporphyrin O-methyltransferase (EC 2.1.1.11) (Magnesium- protoporphyrin IX methyltransferase).
	Os06g0137600	-1.92e-08	-0.788849	-1.45807	-1.61185	-3.82e-08	-0.643428	-0.819788	-0.779016	1.87e-08	-0.466073	-0.220146	-0.290158	-4.47023	-5.21565	-5.85709	-5.81021	-4.49037	-4.9824	-5.07634	-5.01776	-4.71155	-4.23665	-4.94884	-4.96944			Ribosome-binding factor A family protein.
	Os06g0264200	4.63e-18	-1.69183	-3.63258	-4.07518	2e-09	0.0434351	-0.43189	-0.244055	-1.33e-08	0.234392	-0.261072	0.0687253	1.33063	-0.376937	-2.28775	-2.76278	1.24083	1.28684	0.820063	1.00234	0.298792	0.528484	0.0737925	0.381711	C2C2-CO-like	OsBBX17	Zinc finger, B-box domain containing protein.
	Os06g0308000	-2.07e-08	-1.195	-1.98763	-1.81643	-3.5e-08	-0.574701	-0.654161	-0.668126	1e-08	-0.213656	-0.301458	-0.29776	0.603615	-0.61692	-1.41428	-1.22442	0.328955	-0.206137	-0.315948	-0.327488	0.39581	0.199698	0.108038	0.0989371			Similar to Trigger factor-like protein.
	Os06g0332800	2e-08	-0.859927	-1.32713	-1.22965	-1.93e-08	-0.484289	-0.721238	-0.700336	-2e-08	-0.207658	-0.0856772	-0.0425924	-0.76268	-1.6488	-2.12083	-2.01659	-0.798498	-1.28221	-1.51042	-1.48968	-0.709107	-0.908507	-0.776625	-0.742289			Similar to Bundle sheath defective protein 2.
	Os06g0484500	-8.07e-08	-0.960617	-1.14838	-0.880136	6.67e-10	-0.00517177	-0.216069	-0.362008	7.77e-08	0.0383734	-0.340064	0.00958387	2.22539	1.24206	1.04596	1.32033	1.98866	1.9889	1.78143	1.63658	2.0667	2.10129	1.73143	2.07626			Conserved hypothetical protein.
	Os06g0608700	-5.31e-08	-0.735649	-1.14876	-0.880314	-5.22e-08	0.00602123	0.100534	0.0716923	1.07e-07	0.0644969	-0.131995	-0.101801	5.34478	4.58862	4.16943	4.44426	5.15668	5.17534	5.26388	5.23515	5.1087	5.17058	4.98248	5.01084			Similar to Fructose-bisphosphate aldolase, cytoplasmic isozyme (EC 4.1.2.13).
	Os06g0647100	7.83e-08	-0.826685	-1.87967	-2.06844	7.87e-08	-0.367008	-0.422654	-0.561612	-7.9e-08	-0.154915	-0.159821	-0.12934	3.05989	2.21227	1.15093	0.970635	2.72125	2.40466	2.31043	2.17118	2.77067	2.61282	2.61916	2.64192			Similar to 50S ribosomal protein L35, chloroplast precursor (CL35).
	Os06g0663800	8e-08	-0.71529	-1.27237	-1.28838	3.97e-08	-0.178193	-0.286471	-0.401578	-7.83e-08	-0.0452348	-0.212707	-0.163229	2.18107	1.44863	0.879009	0.870641	1.96783	1.82417	1.68956	1.57492	2.09005	2.04324	1.89331	1.93687			Similar to FKBP-type peptidyl-prolyl cis-trans isomerase 3, chloroplast precursor (EC 5.2.1.8) (PPIase) (Rotamase) (AtFKBP13) (FK506 binding protein 1).
	Os06g0664200	-1.88e-08	-0.755098	-1.77025	-1.96076	-5.17e-09	-0.383544	-0.437259	-0.585283	9e-09	-0.135014	-0.108406	-0.166753	-0.0872681	-0.863453	-1.88769	-2.06624	-0.37352	-0.71222	-0.800187	-0.947589	-0.186678	-0.320044	-0.280344	-0.349767			Inositol phosphatase/fructose-1,6-bisphosphatase family protein.
	Os06g0683200	1.52e-08	-1.06091	-2.52681	-2.99381	-1.67e-09	-0.433929	-0.799154	-0.76085	-4e-08	-0.403173	-0.344646	-0.323387	3.44368	2.36195	0.895099	0.459907	2.56734	2.17982	1.78802	1.82945	3.16155	2.74783	2.8106	2.83117			Similar to 50S ribosomal protein L24, chloroplast precursor (CL24).
	Os06g0705100	1.67e-10	-1.13253	-1.95228	-2.08733	7.94e-08	-0.112778	-0.133374	-0.321848	3.96e-08	0.103842	-0.241146	-0.0354372	3.14311	1.99078	1.16365	1.03278	2.89655	2.79038	2.76953	2.57857	2.82639	2.93186	2.59513	2.7933			Similar to Thylakoid lumenal 13.3 kDa protein (P16.5) (Fragment).
	Os06g0725900	8.1e-08	-0.554437	-1.04288	-0.866894	0	-0.127514	-0.210556	-0.43416	8.07e-08	0.072609	0.082011	0.176258	3.52168	3.0306	2.5327	2.69529	3.51433	3.50173	3.46248	3.23747	3.50385	3.60823	3.53073	3.59712			Similar to Cell division protein ftsH homolog, chloroplast precursor (EC 3.4.24.-) (DS9).
	Os06g0729000	1.11e-09	-0.813795	-1.29548	-1.16936	-4.01e-08	-0.0212685	0.1354	0.0611059	3.97e-08	0.129237	-0.154873	-0.0351504	2.80167	1.96404	1.4781	1.60953	2.45798	2.4464	2.59543	2.52215	2.66962	2.79859	2.52751	2.64303			Phytoene synthase 1 (EC 2.5.1.32).
	Os07g0105600	3.33e-09	-0.497138	-1.96175	-2.59577	5e-09	-0.215156	-0.20931	-0.30533	-2e-08	-0.106968	0.121498	-0.0310656	0.250469	-0.268909	-1.74117	-2.36589	-0.20523	-0.377429	-0.405594	-0.501419	0.595064	0.491596	0.733968	0.577041			Photosystem II oxygen evolving complex protein PsbQ family protein.
	Os07g0133700	1.97e-08	-0.724205	-1.33434	-1.32075	-4e-08	-0.50471	-0.560616	-0.641567	-1.97e-08	-0.196227	-0.0081711	0.0251433	-0.824743	-1.56964	-2.18272	-2.15826	-0.970971	-1.46675	-1.52415	-1.60149	-0.859726	-1.05374	-0.863117	-0.831143			Hypothetical protein.
	Os07g0141400	-4.77e-07	-0.431827	-1.09387	-0.996729	-1.59e-07	-0.0430363	-0.0700704	-0.121815	1.59e-07	0.131107	-0.138124	-0.0274323	6.40353	6.07234	5.59216	5.64905	6.36318	6.32106	6.26616	6.23773	6.33281	6.44735	6.19857	6.29039			Similar to 23 kDa polypeptide of photosystem II.
	Os07g0158300	-3.83e-08	-1.29158	-2.10128	-2.03713	3.87e-08	-0.658812	-1.06525	-1.16245	-4e-08	-0.383548	-0.241706	-0.239155	1.79229	0.48297	-0.337388	-0.264448	1.77557	1.14555	0.718729	0.626203	1.67209	1.29342	1.43954	1.43936			Similar to RNA binding protein.
	Os07g0168000	1e-09	-1.42533	-2.17758	-2.16868	1.27e-08	-0.483292	-1.04099	-1.1146	8.33e-09	-0.319305	-0.509739	-0.463015	0.112429	-1.33489	-2.09515	-2.06979	-0.317419	-0.758819	-1.35137	-1.42149	-0.419949	-0.737547	-0.911605	-0.879696			Similar to Polyribonucleotide phophorylase (Fragment).
	Os07g0212200	-1.67e-10	-1.19593	-2.13921	-2.12519	1.97e-08	-0.0970538	0.0294544	-0.213536	9.83e-09	0.136467	-0.12853	-0.00931008	1.36012	0.136567	-0.811694	-0.792343	1.33563	1.2555	1.37519	1.1313	1.25031	1.39118	1.14783	1.24544			Similar to MRNA-binding protein (Fragment).
	Os07g0422000	-1.97e-08	-1.22301	-1.83787	-1.57644	1.07e-08	-0.0330804	-0.214313	-0.415021	6.67e-10	0.053147	-0.235717	-0.138644	0.554795	-0.681795	-1.31041	-1.04242	0.331917	0.330841	0.129038	-0.0724891	0.0708729	0.129376	-0.123621	-0.058771			Conserved hypothetical protein.
	Os07g0469100	4.03e-08	-1.12759	-2.35286	-2.46491	-1.19e-07	-0.0885582	0.0843807	-0.0840397	6.67e-10	0.0675751	-0.232286	-0.0248258	3.68039	2.53177	1.30561	1.19958	3.66017	3.57857	3.75044	3.58103	3.47184	3.54392	3.2517	3.45195			Similar to Thylakoid membrane phosphoprotein 14 kDa, chloroplast precursor.
	Os07g0513000	2.03e-08	-0.58049	-1.24917	-1.17519	2e-08	0.00335727	0.0292753	-0.150443	5.97e-08	0.0590762	0.0423893	0.0411716	1.61355	1.00931	0.33489	0.417585	1.71882	1.72343	1.76354	1.57752	1.64809	1.70813	1.71459	1.69393			Similar to ATP synthase gamma chain, chloroplast (EC 3.6.1.34) (Fragment).
	Os07g0520800	1.67e-09	-0.915857	-1.57232	-1.57814	1.9e-08	-0.482642	-0.756373	-0.792379	-1.2e-08	-0.268786	-0.428619	-0.261495	-0.434036	-1.36743	-2.03386	-2.02718	-0.565308	-0.985804	-1.30917	-1.34714	-0.427048	-0.698138	-0.850132	-0.686282			Ankyrin repeat containing protein.
	Os07g0544800	-1.59e-07	-1.34332	-1.96485	-1.94078	-7.93e-08	-0.0420651	-0.250889	-0.352162	-1.67e-09	0.0255569	-0.316054	-0.14346	4.90775	4.0283	3.55393	3.6117	4.78575	4.72108	4.63126	4.57324	4.68321	4.75684	4.43536	4.56725			Similar to Oxygen-evolving enhancer protein 3-2, chloroplast precursor (OEE3) (16 kDa subunit of oxygen evolving system of photosystem II) (OEC 16 kDa subunit) (Ferredoxin-NADP reductase binding protein) (BP).
	Os07g0546600	9.33e-09	-0.790828	-1.18715	-1.15829	-3.33e-10	-0.420162	-0.540332	-0.589819	1.03e-08	-0.194253	-0.207685	-0.202673	-0.410065	-1.22643	-1.62799	-1.59162	-0.602622	-0.983287	-1.13432	-1.18185	-0.417814	-0.610743	-0.607054	-0.614595			Similar to Translation releasing factor RF-2.
	Os07g0548300	2.33e-09	-0.807457	-1.64132	-1.4177	-3.33e-10	-0.473055	-0.684428	-0.828193	1.67e-08	-0.144413	-0.32832	-0.112005	-0.0908273	-0.922708	-1.75621	-1.5278	-0.0569595	-0.52282	-0.730885	-0.873359	-0.578113	-0.717986	-0.878322	-0.674784			Similar to CRP1.
	Os07g0558400	1.59e-07	-0.932439	-1.33394	-1.02463	1.59e-07	0.0493331	-0.0870201	-0.194756	5e-10	0.16186	-0.038758	0.0586402	5.61051	5.03747	4.82582	5.02547	5.63095	5.60042	5.52089	5.47857	5.43887	5.55846	5.37365	5.45423			Similar to Chlorophyll a/b-binding protein CP29 precursor.
	Os07g0558500	-5.27e-08	-1.04638	-1.55086	-1.38982	-7.78e-10	-0.0875932	-0.116739	-0.269437	-8.01e-08	0.123887	-0.114648	0.0723538	4.11933	3.05239	2.54108	2.70754	4.11974	4.0256	4.00912	3.85621	3.92624	4.05466	3.81835	4.00009			Inositol phosphatase-like protein.
	Os07g0568900	-1.77e-08	-0.883057	-1.7701	-1.88406	-1.93e-08	-0.523549	-0.945358	-0.839725	-1.6e-08	-0.35554	-0.22324	-0.200936	-0.575517	-1.47994	-2.37527	-2.48154	-0.658085	-1.16294	-1.59077	-1.48642	-0.651082	-1.02133	-0.882094	-0.845187			Conserved hypothetical protein.
	Os07g0570700	7.87e-08	-1.20008	-2.19768	-2.30605	3.87e-08	-0.327981	-0.507008	-0.574992	1.67e-09	-0.228398	-0.334114	-0.258528	2.47622	1.25618	0.24793	0.151009	1.97015	1.6619	1.47243	1.40328	2.31158	2.07896	1.99171	2.06223			Ribosome recycling factor family protein.
	Os07g0656500	-1.58e-07	-0.990567	-2.04473	-2.01655	-6.67e-10	0.0606524	0.203888	-0.0758926	-1.33e-09	0.307244	-0.245931	-0.0134204	4.97191	3.96142	2.90178	2.93602	4.89633	4.95928	5.11002	4.82876	4.51934	4.82978	4.30061	4.51033			Similar to Mg-chelatase subunit chlH (Fragment).
	Os07g0657900	-1.17e-09	-0.819404	-1.17902	-1.15031	2.02e-08	0.0122678	-0.235307	-0.395692	2.02e-08	0.0750005	-0.232216	-0.100034	2.1361	1.29249	0.928653	0.969796	1.80249	1.81706	1.57551	1.41476	1.9624	2.03892	1.74154	1.8649			Similar to Thioredoxin reductase.
	Os07g0669200	-4e-09	-0.985059	-1.91619	-1.99075	-6.67e-10	-0.315137	-0.797422	-0.714917	-6.67e-09	-0.28746	-0.0665239	-0.200277	0.100369	-0.910099	-1.83936	-1.89695	-0.144103	-0.454467	-0.933724	-0.849902	-0.0857494	-0.383709	-0.142034	-0.277463			GTP1/OBG subdomain containing protein.
	Os08g0117100	2e-09	-1.13143	-1.85576	-1.84022	-2.1e-08	-0.343277	-0.834609	-0.862724	1.33e-09	-0.0917021	-0.35742	-0.197069	-0.264176	-1.41958	-2.14974	-2.12394	-0.633094	-0.955933	-1.45433	-1.48381	-0.583564	-0.681144	-0.935681	-0.781455			RNA-binding region RNP-1 (RNA recognition motif) domain containing protein.
	Os08g0252100	7.87e-08	-0.567617	-1.03621	-0.836856	8e-08	0.143841	-0.519416	-1.06196	3.33e-09	-0.0201874	0.180887	0.00318781	2.66603	2.03925	1.5578	1.80149	2.46197	2.54269	1.94152	1.36058	1.46092	1.46031	1.72025	1.47073			Similar to Photosystem II P680 chlorophyll A apoprotein (CP-47 protein).
	Os08g0254500	-4.89e-08	-0.711013	-1.4849	-1.57803	5.27e-08	-0.415182	-0.621977	-0.676457	2.11e-09	-0.124302	-0.0965096	-0.138567	-1.0999	-1.83417	-2.61557	-2.70162	-1.43536	-1.82961	-2.0452	-2.09523	-1.42083	-1.55097	-1.51607	-1.55727			Similar to Preprotein translocase secY subunit, chloroplast precursor (CpSecY).
	Os08g0276100	3.93e-08	-0.0442744	-0.692399	-1.05719	8e-08	-0.10073	-0.0416725	-0.112354	-1.98e-08	0.0583774	0.0438046	-0.00524285	0.971008	0.909118	0.249867	-0.106738	0.720662	0.618391	0.685044	0.61405	1.04558	1.10611	1.09996	1.04481			Conserved hypothetical protein.
	Os08g0288200	-2e-08	-0.694174	-1.30946	-1.21418	6.67e-10	0.0498778	0.111589	-0.0509109	-1.55e-07	0.102973	0.000186921	0.112688	-0.572379	-1.28964	-1.9117	-1.80376	-0.489401	-0.444074	-0.370337	-0.53348	-0.73468	-0.629029	-0.713945	-0.616957			Adenylate kinase family protein.
	Os08g0323400	-8.33e-10	-0.647346	-1.2468	-1.09013	-1.98e-08	0.101193	0.992194	1.01228	1.97e-08	0.125759	-0.199094	-0.270161	0.00223849	-0.667291	-1.27517	-1.1112	-0.343941	-0.091358	0.655973	0.673636	-0.319469	-0.193907	-0.503396	-0.582987			Similar to Rubredoxin (Rd).
	Os08g0345400	-8.33e-08	-0.814702	-1.2986	-1.22536	-3.97e-08	-0.527657	-0.587265	-0.682898	4e-08	-0.121759	-0.0587692	-0.093495	-1.09107	-1.92929	-2.41589	-2.33448	-1.26452	-1.74593	-1.84335	-1.93973	-1.21481	-1.33318	-1.2596	-1.29578			Conserved hypothetical protein.
	Os08g0347400	-2e-08	-0.744715	-1.68721	-1.95422	-3.93e-08	-0.429985	-0.54367	-0.643661	-3.93e-08	-0.112224	-0.177874	-0.130941	-0.932196	-1.70206	-2.65135	-2.90182	-1.27505	-1.66172	-1.80925	-1.90664	-1.50427	-1.60224	-1.66925	-1.6324			Protein prenyltransferase domain containing protein.
	Os08g0347500	3.9e-08	-0.927441	-1.65281	-1.63558	-6.67e-10	-0.119747	-0.243905	-0.347276	3.97e-08	0.0115064	-0.179393	-0.0744965	1.73867	0.7904	0.060449	0.0871652	1.51234	1.39732	1.27902	1.17325	1.22445	1.23777	1.0587	1.15277			Photosystem II oxygen evolving complex protein PsbP family protein.
	Os08g0366000	1.67e-09	-0.857308	-1.22674	-1.07247	-7.93e-08	-0.0366617	-0.093823	-0.0918184	3.97e-08	0.0525639	-0.040345	0.00350686	1.68207	0.843366	0.560201	0.771214	1.80883	1.75367	1.70622	1.71998	1.42057	1.48139	1.48689	1.50852			Phosphoenolpyruvate carboxylase.
	Os08g0382400	-3.07e-08	-1.07912	-2.17894	-2.22879	0	-0.118809	-0.172916	-0.258895	1.44e-09	0.0226604	-0.435644	-0.134022	1.67475	0.571727	-0.532942	-0.574489	1.35283	1.25496	1.19077	1.10196	1.20826	1.22614	0.7798	1.07358			Peptidyl-prolyl cis-trans isomerase, cyclophilin type domain containing protein.
	Os08g0485900	1.33e-09	-0.0558364	-1.07672	-1.40246	0	-0.199313	0.00877444	-0.117396	-5e-09	0.110278	0.00738589	-0.0270697	0.538903	0.451265	-0.578226	-0.898031	0.280714	0.0720307	0.302189	0.172233	0.223351	0.335669	0.246029	0.198623			Haloacid dehalogenase-like hydrolase domain containing protein.
	Os08g0532200	3.95e-08	-1.06795	-1.60776	-1.74896	-3.88e-08	-0.539373	-0.668326	-0.678688	-1.17e-09	-0.433688	-0.476216	-0.507278	-0.640289	-1.30338	-1.4264	-1.41711	-0.698792	-1.21823	-1.18548	-1.14676	-0.728476	-0.960472	-1.0432	-0.975797			Similar to Glutamate-1-semialdehyde 2,1-aminomutase, chloroplast precursor (EC 5.4.3.8) (GSA) (Glutamate-1-semialdehyde aminotransferase) (GSA- AT).
	Os08g0541400	-7.87e-08	-1.42472	-2.16957	-2.14844	4e-08	-0.315088	-0.535712	-0.746145	3.93e-08	-0.103955	-0.377298	-0.108415	2.17101	0.72219	-0.0266092	0.00198681	1.97352	1.69328	1.44924	1.23703	1.98308	1.88383	1.62104	1.87999			Peptidylprolyl isomerase, FKBP-type domain containing protein.
	Os08g0553800	-7.08e-09	-0.679031	-1.23637	-1.29488	-1.22e-08	-0.0895941	-0.0289076	-0.26184	8.33e-11	0.140007	0.0197723	0.191077	0.0680122	-0.515697	-1.01714	-1.04079	-0.0237163	-0.0534913	-0.026939	-0.291801	0.0475506	0.187294	0.0162904	0.128343			NmrA-like family protein.
	Os08g0557100	3.98e-08	-0.935348	-1.32115	-1.16738	-1.85e-08	-0.60676	-0.666289	-0.710278	-2e-08	-0.227684	-0.0703186	-0.141473	2.02591	1.06611	0.673555	0.834805	1.94171	1.40185	1.28438	1.24198	2.11119	1.90184	2.06447	1.98035			Similar to Nucleic acid-binding protein precursor.
	Os09g0279500	-1.33e-09	-1.1088	-2.08723	-2.33369	-2e-09	-0.499561	-0.930088	-0.920259	1e-08	-0.293243	-0.430974	-0.389434	0.813406	-0.320622	-1.30276	-1.53821	0.42746	0.00984541	-0.487709	-0.481637	0.527433	0.229034	0.100276	0.132219			Similar to Plastid-specific 30S ribosomal protein 2, chloroplast precursor (PSRP- 2).
	Os09g0413200	1e-09	-0.383881	-1.01231	-1.13004	-1.33e-09	-0.251439	-0.195878	-0.295936	2e-09	-0.0655228	0.0550133	0.0330057	0.667651	0.267118	-0.376664	-0.484063	0.395563	0.135874	0.205804	0.104455	0.450351	0.37983	0.507929	0.484529			Abortive infection protein family protein.
	Os09g0439500	7.73e-08	-1.21459	-2.47631	-2.83635	8.13e-08	-0.434472	-0.519445	-0.607195	-8.17e-08	-0.167109	-0.420404	-0.157101	2.49423	1.25537	-0.0133164	-0.366592	2.12066	1.68649	1.60858	1.51832	2.42442	2.25076	2.01003	2.26736			Similar to Type II chlorophyll a/b binding protein from photosystem I precursor.
	Os09g0481800	-7.97e-08	-1.31015	-2.25986	-2.23337	-7.83e-08	-0.259756	-0.762899	-0.836739	7.97e-08	-0.111079	-0.35982	-0.113503	2.23013	0.897636	-0.054086	-0.0201399	2.10978	1.86104	1.35967	1.28225	2.04622	1.9354	1.69337	1.94114			Nitrogen-fixing NifU, C-terminal domain containing protein.
	Os09g0531100	1.07e-08	-0.853428	-1.03162	-0.948282	3e-08	-0.133651	-0.44071	-0.600155	1.33e-09	-0.0373856	-0.0540196	0.0222108	0.40713	-0.469772	-0.65421	-0.565021	0.308379	0.181551	-0.125979	-0.284686	0.287779	0.250106	0.237532	0.310282			Conserved hypothetical protein.
	Os09g0565200	-3.93e-08	-1.09537	-1.75404	-1.68783	3.33e-10	-0.350046	-0.740926	-0.96531	-3.95e-08	-0.0834181	-0.344735	-0.205765	3.47793	2.35952	1.69555	1.77007	3.19871	2.85326	2.46623	2.24261	3.33137	3.24939	3.00232	3.12971			Similar to Nucleic acid-binding protein precursor.
	Os10g0100300	0	-1.10883	-2.31582	-2.38477	8.13e-08	-0.0609632	0.00203903	-0.105652	3.9e-08	0.219115	-0.285243	-0.0392252	2.4197	1.28784	0.0763778	0.0169263	2.35168	2.29445	2.35806	2.25021	2.02435	2.24253	1.75032	1.9856			NAD-dependent epimerase/dehydratase family protein.
	Os10g0181200	5e-10	-1.17177	-2.31122	-2.34418	2e-08	-0.0907849	-0.236328	-0.374384	3.03e-08	0.0612676	-0.205882	0.00958318	1.65218	0.457855	-0.68535	-0.708459	1.3261	1.24968	1.09751	0.959324	1.13693	1.19756	0.950532	1.14708			Protein prenyltransferase domain containing protein.
	Os10g0181600	3.95e-08	-1.07575	-1.62259	-1.49126	-3.33e-10	-0.0130903	-0.0504735	-0.250335	3.95e-08	0.0867505	-0.186548	-0.084156	3.15842	2.05813	1.50682	1.64382	3.18184	3.16731	3.13931	2.93896	2.98479	3.07719	2.8142	2.90535			SAM (and some other nucleotide) binding motif domain containing protein.
	Os10g0356000	1.58e-07	-0.627052	-0.912833	-1.29698	1.6e-07	-0.149851	-0.477149	-0.961792	-1.53e-07	-0.285487	0.259403	0.129711	5.32873	4.67682	4.38542	3.99379	5.10517	4.92837	4.61997	4.13436	4.34378	4.10242	4.62137	4.47659			Similar to Ribulose bisphosphate carboxylase large chain precursor (EC 4.1.1.39) (RuBisCO large subunit).
	Os10g0460900	1.1e-08	-0.588321	-1.23998	-1.29886	4.33e-09	-0.333633	-0.648661	-0.639362	9.67e-09	-0.228577	-0.178231	-0.205255	0.526534	-0.0872563	-0.743081	-0.793207	0.285947	-0.0122724	-0.353638	-0.342109	0.474639	0.247472	0.307419	0.272208			Tetratricopeptide-like helical domain containing protein.
	Os10g0461100	-3.99e-08	-0.893895	-1.92167	-2.12231	-3.99e-08	-0.210117	-0.331487	-0.469214	-1.33e-08	-0.0162527	-0.119562	-0.119544	0.655323	-0.260963	-1.2939	-1.48434	0.399338	0.224953	0.0788028	-0.061328	0.409583	0.398099	0.301394	0.290371			Similar to Keratin, type II cytoskeletal 1 (Cytokeratin 1) (K1) (CK 1) (67 kDa cytokeratin) (Hair alpha protein).
	Os10g0461400	-7.93e-08	-0.938251	-1.84102	-2.02699	-7.9e-08	-0.165698	-0.404681	-0.525318	-4e-08	-0.0226234	-0.138798	-0.061767	2.40533	1.44236	0.534627	0.361423	2.15417	1.98961	1.75987	1.63692	1.95733	1.93637	1.83174	1.89796
	Os10g0492300	1.59e-07	-0.601061	-1.11943	-1.0964	1.6e-07	-0.0848324	0.0510427	-0.113097	1.6e-07	0.215551	-0.189934	0.0604793	4.60101	3.98242	3.45631	3.48807	4.7131	4.6271	4.76662	4.60213	4.42965	4.64664	4.24644	4.49079			Conserved hypothetical protein.
	Os10g0502000	-8e-08	-1.94327	-3.44962	-3.69249	-3.33e-10	-0.193951	-0.211992	-0.340364	7.97e-08	-0.0768384	-0.43599	-0.125469	2.28231	0.312194	-1.19749	-1.43028	1.95464	1.75791	1.74777	1.61599	2.22517	2.14954	1.80893	2.10949			Similar to Thylakoid lumenal 17.4 kDa protein (P17.4) (Fragment).
	Os10g0509000	2.67e-09	-0.617022	-1.49698	-1.60567	8.13e-08	-0.226445	-0.455034	-0.523911	-2e-09	0.0110197	-0.102583	-0.0421289	-1.94422	-2.56732	-3.46831	-3.56348	-2.04823	-2.26597	-2.49611	-2.56459	-2.19672	-2.17212	-2.28743	-2.23532			DNA mismatch repair protein MutS, C-terminal domain containing protein.
	Os10g0516100	-1.58e-07	-0.56156	-0.943658	-1.02446	-1.58e-07	-0.189812	-0.136693	-0.305029	-1.59e-07	0.00125487	-0.0792975	-0.0617693	4.56152	4.03906	3.62712	3.53203	4.37907	4.22108	4.3111	4.14109	4.59721	4.64837	4.54608	4.59987			Similar to Glycine cleavage system H protein, mitochondrial precursor.
	Os11g0127800	2.97e-08	-0.586202	-1.06002	-0.786753	-3.33e-10	-0.0251633	0.0864415	-0.0123331	-2.5e-10	0.0423157	-0.0118486	0.0133916	2.06579	1.45669	0.982418	1.25703	2.31324	2.29458	2.4026	2.30369	2.06956	2.1182	2.06628	2.08819	FHA		SMAD/FHA domain containing protein.
	Os11g0237700	8.67e-09	-0.653395	-1.01403	-0.958866	2e-08	-0.315404	-0.666536	-0.717722	1.07e-08	-0.223509	-0.242171	-0.204944	-0.301659	-0.979996	-1.33974	-1.2771	-0.519533	-0.822871	-1.17765	-1.22738	-0.27783	-0.500311	-0.511686	-0.482377			Conserved hypothetical protein.
	Os11g0267000	4.02e-08	-0.668416	-1.27121	-1.12079	4.02e-08	0.117013	0.10082	-0.0177105	3.97e-08	0.195821	-0.0747903	-0.0574278	3.82975	3.1386	2.53204	2.68794	3.7375	3.86356	3.84569	3.72931	3.66617	3.86619	3.60323	3.61243			GUN4-like domain containing protein.
	Os11g0448400	-3.33e-10	-1.21201	-2.09887	-2.05904	9.67e-09	-0.497108	-0.821665	-0.899226	3.67e-09	-0.193911	-0.324482	-0.270721	0.55488	-0.68189	-1.57288	-1.52444	0.0451293	-0.423014	-0.766159	-0.842658	0.00957442	-0.189333	-0.305347	-0.260043	Sigma70-like	OsSIG2A	Similar to Sigma factor SIG2A.
	Os11g0550800	1.33e-09	-0.799601	-1.77972	-2.10073	4.63e-18	-0.466467	-0.7963	-0.785335	1.67e-09	-0.348508	-0.410538	-0.418929	3.82896	3.00907	2.01869	1.70577	3.27358	2.8829	2.49632	2.5017	3.32417	2.95794	2.90559	2.89322			Conserved hypothetical protein.
	Os11g0657100	-1.33e-09	-0.561262	-0.917044	-1.02108	1.9e-08	-0.23414	-0.152823	-0.218556	-6.67e-10	-0.217442	-0.0128269	-0.0847871	-0.554472	-1.13388	-1.50232	-1.5993	-0.936207	-1.12533	-1.0806	-1.14827	-0.445481	-0.669727	-0.46143	-0.530196			Peptide chain release factor 1 family protein.
	Os12g0124000	8e-08	-0.499426	-1.07702	-0.848706	-7.83e-08	0.030479	0.182071	0.0636256	4.34e-19	-0.0173343	-0.0882479	-0.0356021	2.82706	2.56184	2.0659	2.22401	2.75059	2.83842	3.01065	2.9026	2.91708	2.96501	2.82222	2.90419	FHA		SMAD/FHA domain containing protein.
	Os12g0188700	-2.7e-08	-0.656124	-1.28421	-1.26168	-5.98e-08	-0.0304473	0.155713	0.0423642	6.7e-08	0.0526432	-0.0480092	0.0776925	2.33054	1.65314	1.01657	1.04728	1.96343	1.95452	2.12087	2.00788	2.2587	2.31028	2.22236	2.34425			Similar to Thioredoxin (TRX).
	Os12g0207600	-2e-09	-0.769596	-1.7984	-1.93006	1.33e-09	-0.110388	-0.504367	-0.688382	-4.1e-08	-0.285495	0.100563	0.109823	1.68718	0.894396	-0.143429	-0.267262	1.42084	1.29736	0.906553	0.719476	1.29836	1.03084	1.4286	1.41113			Similar to Ribulose bisphosphate carboxylase large chain precursor (EC 4.1.1.39) (RuBisCO large subunit).
	Os12g0271700	4e-08	-0.463608	-0.990776	-1.14124	2.31e-18	0.0611178	0.251856	0.034036	4.07e-08	0.265307	-0.0155293	0.0870044	-1.55786	-1.72592	-1.78295	-1.79425	-1.36367	-1.406	-1.31759	-1.47056	-1.36493	-1.2551	-1.38807	-1.36341			Similar to Solanesyl diphosphate synthase 1.
	Os12g0291200	-3.19e-07	-1.15737	-1.9078	-2.00334	-2.31e-18	-0.0222282	0.226496	0.120311	-1e-09	0.177725	-0.195853	-0.0537723	5.54765	4.37374	3.6124	3.52532	5.10363	5.10617	5.33539	5.22796	5.34834	5.53073	5.16268	5.30067			Similar to Petunia ribulose 1,5-bisphosphate carboxylase small subunit mRNA (clone pSSU 51), partial cds. (Fragment).
	Os12g0541500	2.68e-08	-1.45965	-2.81814	-3.07705	-8.33e-11	-0.601581	-1.00906	-1.06217	6.17e-09	-0.39229	-0.639187	-0.497956	1.57658	0.0928892	-1.26955	-1.51859	1.12468	0.586758	0.132961	0.0769329	1.05722	0.64157	0.409064	0.542754			Similar to Chloroplast polyprotein of elongation factor Ts.
	Os12g0564400	-2.22e-09	-0.752548	-1.40268	-1.52228	1.33e-09	-0.473078	-0.726341	-0.855602	-2.89e-09	-0.242754	-0.337235	-0.27431	0.237016	-0.538649	-1.19528	-1.29876	-0.0608965	-0.491702	-0.776863	-0.900707	0.0838663	-0.153294	-0.236513	-0.181771			Similar to Thylakoid lumenal 21.5 kDa protein, chloroplast precursor.
Module 4	Os01g0104800	-9.83e-09	-1.04689	-0.98792	-0.920688	2e-08	-0.12828	-0.369935	-0.425426	-3.17e-09	-0.0686612	-0.193425	-0.170022	-1.05186	-2.10569	-2.07111	-1.99556	-1.1786	-1.3084	-1.55486	-1.60955	-1.43856	-1.49699	-1.63497	-1.61656			Sas10/Utp3 family protein.
(74 genes)	Os01g0143300	-2.33e-09	-1.11703	-1.11657	-1.21127	1e-08	-0.114667	-0.241431	-0.231063	0	-0.427529	-0.130113	-0.276164	0.729363	-0.410216	-0.412902	-0.507957	0.270725	0.139002	0.0204915	0.0276199	0.644452	0.238505	0.531771	0.367797			Similar to Glycine-rich protein (Fragment).
	Os01g0191100	-7.97e-08	-1.0259	-0.86662	-1.0094	8e-08	-0.12418	-0.403481	-0.4574	2.89e-19	-0.370471	-0.276021	-0.294348	3.50599	2.46201	2.61401	2.47441	3.20119	3.09134	2.80737	2.74078	3.57612	3.22838	3.31697	3.2863			Similar to Acidic ribosomal protein P2a-4 (Fragment).
	Os01g0348700	4.03e-08	-1.01216	-1.14698	-1.25485	-2.33e-08	-0.195253	-0.533835	-0.617024	3.83e-08	-0.0972728	-0.189984	-0.167925	1.27014	0.246349	0.0989816	-0.00393693	1.0377	0.847406	0.506928	0.417905	1.24313	1.16403	1.06362	1.07982			Similar to 60S ribosomal protein L23a (L25).
	Os01g0666900	-7.9e-08	-1.00501	-0.764225	-0.756174	-4.17e-08	-0.164118	-0.547609	-0.597128	6.67e-10	-0.326737	-0.32592	-0.298545	2.3195	1.2966	1.5295	1.54577	2.02768	1.86085	1.48978	1.43374	2.43405	2.11994	2.11944	2.1382			Similar to 60S ribosomal protein L18a.
	Os01g0686800	-1.3e-08	-1.36484	-1.43834	-1.35981	1.11e-08	-0.284338	-0.590145	-0.651291	-1.19e-08	-0.318513	-0.292692	-0.292275	2.45493	1.08812	0.990907	1.07515	2.21483	1.9504	1.62098	1.56115	2.48745	2.18668	2.20789	2.20037			Guanine nucleotide-binding protein beta subunit-like protein (GPB-LR) (RWD).
	Os01g0823300	7.93e-08	-1.1461	-1.04446	-1.02009	-1.67e-09	-0.236645	-0.507198	-0.567702	7.97e-08	-0.300804	-0.291196	-0.312927	2.18678	1.02865	1.11655	1.14654	2.05434	1.8247	1.55217	1.48866	2.39121	2.09851	2.11116	2.08269			Similar to Ribosomal protein S26.
	Os01g0957900	7.8e-08	-0.953153	-1.14995	-1.10552	-4.63e-18	-0.2215	-0.46166	-0.52868	-7.87e-08	-0.0670585	0.00626048	-0.0498563	-3.69495	-4.63061	-4.87201	-4.82095	-3.71108	-3.92375	-4.16708	-4.23261	-3.77044	-3.81879	-3.77192	-3.83388			Armadillo-like helical domain containing protein.
	Os01g0962600	1.67e-09	-0.906086	-0.84074	-1.142	-4e-08	-0.178284	-0.463542	-0.539041	0	-0.404045	-0.379848	-0.43851	1.9664	1.05323	1.11096	0.809746	1.63047	1.45333	1.16295	1.07799	1.8098	1.43856	1.44645	1.38305			Similar to 40S ribosomal protein S10-1.
	Os02g0103700	-4.02e-08	-1.10221	-1.00826	-1.16137	-5.97e-08	-0.284725	-0.358515	-0.339057	5e-10	-0.386862	-0.334067	-0.382539	2.50682	1.38168	1.46641	1.32315	2.22812	1.97019	1.89538	1.89499	2.57762	2.21277	2.27412	2.19673			Similar to 60S ribosomal protein L9 (Gibberellin-regulated protein GA).
	Os02g0105900	4e-08	-1.11115	-0.953399	-1.01678	2.5e-09	-0.285137	-0.667309	-0.719223	3.33e-10	-0.365335	-0.260688	-0.263923	3.00292	1.97522	2.14953	2.10052	2.71	2.46597	2.12416	2.06815	3.0322	2.73337	2.81556	2.81323			Similar to 40S ribosomal protein S4.
	Os02g0229000	3.33e-10	-1.08819	-0.99612	-0.982937	-7.67e-08	-0.254562	-0.700454	-0.7607	-7.9e-08	-0.254199	-0.259125	-0.229171	2.46275	1.35938	1.43968	1.45957	2.26795	2.01085	1.57041	1.5081	2.52463	2.27655	2.27336	2.29717			Similar to 40S ribosomal protein S19-like.
	Os02g0321900	-2.5e-09	-1.18004	-1.23022	-1.39819	4.58e-08	-0.257984	-0.647024	-0.744215	-4.15e-08	-0.332599	-0.396182	-0.354828	1.51211	0.315505	0.257633	0.101201	1.06443	0.815189	0.423155	0.318961	1.46352	1.1508	1.08862	1.11417			Similar to 60S ribosomal protein L10a-1.
	Os02g0489400	-4.09e-08	-1.0611	-0.557453	-0.519485	-4.06e-08	-0.304989	-0.658053	-0.706659	-1.33e-08	-0.374815	-0.21085	-0.224098	2.04687	0.963505	1.45906	1.50147	2.08498	1.77786	1.43305	1.37877	2.21927	1.87685	2.02742	1.99887			Similar to 40S ribosomal protein S8.
	Os02g0591700	3.33e-10	-1.06327	-0.997103	-0.923939	4e-08	-0.279496	-0.625292	-0.729842	-6.67e-10	-0.316386	-0.246334	-0.224892	1.9744	0.900527	0.950557	1.03093	1.89402	1.6154	1.2695	1.16401	2.14257	1.83918	1.91197	1.92218			Similar to Candida glabrata strain CBS138 chromosome L complete sequence.
	Os02g0617700	2e-09	-1.15203	-1.30777	-1.46603	-7.33e-08	-0.0267208	-0.280446	-0.369163	0	-0.0941976	-0.147598	-0.0918729	-2.56863	-3.71479	-3.89786	-4.03942	-3.19141	-3.28897	-3.53108	-3.61748	-3.00073	-3.09657	-3.15189	-3.11479			Nucleic acid-binding, OB-fold domain containing protein.
	Os02g0699600	3.33e-10	-1.06762	-0.8164	-0.748146	8e-08	-0.235186	-0.526473	-0.58712	-7.87e-08	-0.307043	-0.154894	-0.23083	3.01396	1.93164	2.17105	2.24347	2.92964	2.69701	2.40692	2.34201	3.08909	2.79347	2.94549	2.86129			Similar to 60S ribosomal protein L12.
	Os02g0814700	1.59e-07	-1.04513	-0.684868	-0.812011	0	-0.260833	-0.438862	-0.439494	-1.59e-07	-0.300505	-0.218484	-0.227197	4.09752	3.03261	3.38559	3.2719	3.87324	3.61911	3.44792	3.43382	4.24882	3.95515	4.04985	4.0271			60S ribosomal protein L17 [Oryza sativa (japonica cultivar-group)].
	Os02g0821800	6.02e-08	-1.11007	-1.0568	-1.32364	3.83e-08	-0.165506	-0.425603	-0.407181	1.67e-09	-0.38905	-0.178777	-0.271524	2.07296	0.949252	0.997296	0.722247	1.71353	1.52216	1.27132	1.28845	2.06713	1.68573	1.88786	1.78611			Similar to Fibrillarin (Fragment).
	Os02g0829800	-1.9e-08	-1.01403	-1.6568	-1.62897	4.33e-08	-0.0840889	-0.314368	-0.37283	-1.93e-08	-0.195577	-0.090148	-0.299842	-0.673761	-1.67849	-2.35528	-2.32215	-1.01569	-1.10198	-1.33977	-1.3872	-0.822942	-0.99305	-0.899227	-1.11683			Protein prenyltransferase domain containing protein.
	Os03g0166000	2.2e-08	-1.35559	-1.69258	-2.09723	-4.33e-08	-0.147718	-0.360329	-0.292384	-6e-09	-0.502626	-0.212417	-0.406331	-0.904632	-2.25969	-2.57394	-3.02574	-1.56467	-1.72356	-1.94005	-1.8686	-1.17277	-1.65505	-1.37299	-1.57322			Alba, DNA/RNA-binding protein family protein.
	Os03g0203100	-1.33e-09	-0.895471	-1.1223	-1.25859	-7.87e-08	-0.264654	-0.308123	-0.345218	0	-0.192266	0.0105429	-0.108465	-3.0404	-3.93924	-4.19714	-4.32489	-3.41398	-3.67859	-3.7238	-3.75417	-3.28718	-3.47458	-3.28462	-3.40478			Hypothetical protein.
	Os03g0300300	3.33e-10	-0.993819	-0.964804	-1.11752	7.67e-08	-0.165523	-0.146568	-0.224564	-8.33e-08	-0.201903	-0.0267011	-0.0428995	-2.70033	-3.70615	-3.69768	-3.84611	-3.09206	-3.1735	-3.24578	-3.31282	-2.6138	-2.82572	-2.65559	-2.68322			WD40-like domain containing protein.
	Os03g0341100	-3.93e-08	-1.08772	-0.701614	-0.654776	0	-0.273814	-0.479253	-0.51952	-3.33e-10	-0.297365	-0.211659	-0.226599	1.6234	0.521063	0.894038	0.946069	1.47388	1.218	0.995233	0.952831	1.81471	1.52656	1.61399	1.59086			Similar to 60S ribosomal protein L18.
	Os03g0352300	-6.67e-09	-1.1194	-1.20555	-1.23607	1.22e-08	-0.0596062	-0.242665	-0.305332	5.56e-10	-0.190966	-0.155863	-0.189097	0.362057	-0.756594	-0.867081	-0.893058	0.0902644	0.0187518	-0.186075	-0.242836	0.215189	0.028625	0.0399621	0.0100956			Similar to Nucleolar protein.
	Os03g0370500	2e-08	-1.46169	-1.60443	-1.68454	6e-08	0.0763981	-0.101948	-0.265884	4.17e-08	-0.0613131	-0.0340867	-0.163849	-1.92085	-3.38916	-3.55216	-3.63595	-2.29615	-2.30065	-2.48076	-2.61772	-2.14456	-2.23395	-2.24196	-2.36072			Similar to H/ACA ribonucleoprotein complex subunit 4 (EC 5.4.99.-) (Nucleolar protein NAP57 homolog) (Nopp-140 associated protein of 57 kDa homolog) (AtNAP57).
	Os03g0668900	1.23e-08	-1.06524	-1.08495	-1.24499	2e-08	-0.11311	-0.235976	-0.171007	6.67e-09	-0.322115	-0.156969	-0.358313	0.357536	-0.712895	-0.746179	-0.91416	-0.223993	-0.315612	-0.485155	-0.409617	0.117183	-0.182571	-0.0291229	-0.221168			Conserved hypothetical protein.
	Os03g0798600	9.5e-09	-1.07627	-1.10065	-1.08256	-4e-08	-0.321288	-0.435638	-0.505448	-1.67e-09	-0.332756	-0.269483	-0.295805	1.90924	0.820753	0.784291	0.807158	1.73477	1.4717	1.30618	1.23291	1.97267	1.65396	1.71673	1.68123			Similar to 40S ribosomal protein S15 (Fragment).
	Os03g0801800	3.87e-08	-1.02641	-1.15931	-1.15549	4e-08	-0.307175	-0.518833	-0.577557	1e-09	-0.261268	-0.162429	-0.177547	-1.50034	-2.54582	-2.68736	-2.67594	-1.8591	-2.13764	-2.37311	-2.43119	-1.71559	-1.96087	-1.85432	-1.88989			RNA-binding region RNP-1 (RNA recognition motif) domain containing protein.
	Os03g0851000	-3.33e-10	-1.03513	-0.875151	-1.05131	4e-08	-0.297627	-0.482651	-0.462591	3.33e-10	-0.324999	-0.334916	-0.376163	0.805511	-0.226193	-0.0858	-0.227257	0.691366	0.313649	0.194464	0.166343	0.795587	0.40323	0.510371	0.452599			Similar to Transcription factor homolog BTF3-like protein.
	Os04g0399200	-4.67e-09	-0.837818	-1.05901	-1.12973	-4.63e-18	-0.301769	-0.637243	-0.627585	-5e-09	-0.293428	-0.2455	-0.218074	0.239217	-0.615007	-0.84405	-0.910985	0.0937015	-0.209079	-0.530608	-0.5191	0.254586	-0.0253054	0.0208868	0.0396697			Non-protein coding transcript, unclassifiable transcript.
	Os04g0598200	6.67e-10	-1.05466	-0.874524	-0.932102	-8e-08	-0.273199	-0.531499	-0.629479	3.33e-10	-0.351641	-0.234147	-0.27747	3.34811	2.27917	2.4481	2.39413	2.95886	2.69828	2.42846	2.32948	3.4042	3.06428	3.1803	3.13			Similar to 60S ribosomal protein L12.
	Os04g0605900	-3.93e-08	-1.19525	-0.914479	-0.822154	-4.5e-08	-0.331876	-0.547917	-0.60099	7.45e-08	-0.265219	-0.231666	-0.24848	1.60997	0.396197	0.669293	0.766507	1.42914	1.11725	0.885914	0.829592	1.75499	1.50265	1.53867	1.50911			Similar to 60S ribosomal protein L7-2.
	Os04g0613500	7.83e-08	-1.0001	-1.01681	-1.14698	8e-08	-0.334572	-0.589249	-0.645321	7.93e-08	-0.305204	-0.272394	-0.259919	3.01163	2	1.96956	1.84344	2.74481	2.41956	2.16359	2.09963	3.0335	2.74063	2.77576	2.77651			Similar to 40S ribosomal protein S11.
	Os04g0625300	8e-08	-0.849305	-1.09207	-0.996419	8e-08	-0.148058	-0.411739	-0.381728	-1.3e-07	-0.0677224	-0.0548157	-0.115325	-2.57434	-3.40763	-3.69412	-3.58952	-2.84237	-2.98914	-3.25729	-3.22205	-2.91076	-2.95634	-2.95389	-3.03002			Hypothetical protein.
	Os05g0104800	-6.11e-09	-1.05649	-1.01518	-0.996855	1.28e-08	-0.104683	-0.320801	-0.360797	2.58e-08	-0.23156	-0.175953	-0.153459	-0.089593	-1.16176	-1.13216	-1.10648	-0.189415	-0.277866	-0.500264	-0.545922	-0.0525101	-0.268668	-0.216138	-0.204183			Similar to Eukaryotic translation initiation factor 3 subunit 5 (eIF-3 epsilon) (eIF3 p32 subunit) (eIF3f).
	Os05g0176000	4.33e-09	-1.18424	-1.12977	-1.27921	-2e-08	-0.208199	-0.370785	-0.310727	1e-08	-0.304408	-0.150736	-0.139325	-0.136146	-1.32432	-1.28507	-1.43325	-0.22129	-0.443361	-0.620432	-0.545204	0.036746	-0.261474	-0.117258	-0.120487			Fibrillarin family protein.
	Os05g0207300	1.02e-08	-1.30372	-1.07563	-1.03625	1.67e-09	-0.370332	-0.56559	-0.584012	-5e-09	-0.360075	-0.33269	-0.267384	0.543566	-0.772235	-0.560737	-0.514673	0.399999	0.0663584	-0.154452	-0.180903	0.724052	0.375183	0.411973	0.459168			Similar to 60S ribosomal protein L11-2 (L16). Splice isoform 2.
	Os05g0354300	-2e-08	-0.520752	-0.900465	-1.02178	-1.97e-08	-0.0487395	-0.280465	-0.314318	-2.03e-08	-0.0533683	0.0408729	-0.0460482	-0.492051	-1.00577	-1.40693	-1.53065	-0.699229	-0.756527	-0.973579	-1.00671	-0.805684	-0.842049	-0.73974	-0.848101			Similar to Meiotic check point regulator-like protein.
	Os05g0477300	5.77e-19	-1.02265	-0.80517	-0.827608	4.63e-18	-0.410415	-0.615969	-0.644814	8e-08	-0.337766	-0.283922	-0.300095	2.32308	1.36432	1.5716	1.59253	2.1962	1.84935	1.54375	1.48962	2.40823	2.11857	2.17343	2.13716			Ribosomal protein S26E family protein.
	Os05g0490100	7.97e-08	-1.14271	-0.843127	-0.715447	8e-08	-0.299339	-0.71819	-0.773819	7.93e-08	-0.312727	-0.206386	-0.257287	3.56669	2.40482	2.69483	2.82801	3.51602	3.21053	2.80597	2.74571	3.79004	3.48385	3.59643	3.53668			Similar to 60S ribosomal protein L30.
	Os05g0555900	3.97e-08	-1.43792	-1.29486	-1.23385	-3.33e-09	-0.336874	-0.678155	-0.752933	1.45e-18	-0.356842	-0.308667	-0.255885	1.24416	-0.208934	-0.0800826	-0.00798434	1.1377	0.799754	0.465313	0.385478	1.44526	1.09439	1.15422	1.19346			Non-protein coding transcript, unclassifiable transcript.
	Os05g0556900	-1.29e-08	-1.16281	-0.894933	-0.910864	-4.44e-10	-0.182487	-0.647786	-0.686871	-1.38e-08	-0.306047	-0.296221	-0.283599	1.84402	0.663828	0.919819	0.909488	1.72346	1.53689	1.07474	1.0312	1.96963	1.68214	1.68831	1.68977			Ribosomal protein L35Ae family protein.
	Os06g0142800	-3.2e-08	-1.10696	-1.21283	-1.40674	2e-08	-0.107395	-0.389673	-0.400845	-1e-08	-0.309599	-0.257278	-0.304166	-0.900748	-2.03262	-2.1454	-2.32527	-1.38764	-1.52185	-1.79048	-1.80087	-1.20236	-1.49511	-1.42255	-1.51318			SAM (and some other nucleotide) binding motif domain containing protein.
	Os06g0274200	-1.4e-08	-1.01935	-0.708286	-0.931926	-1e-08	-0.208005	-0.339292	-0.255318	-1e-08	-0.388763	-0.0841116	-0.146085	0.546661	-0.510215	-0.199107	-0.415803	0.0196968	-0.184919	-0.319023	-0.244662	0.422484	0.065622	0.39683	0.274126			Similar to H/ACA ribonucleoprotein complex subunit 2 (H/ACA snoRNP protein NHP2) (High mobility group-like nuclear protein 2).
	Os06g0550000	-4e-08	-1.14547	-0.833889	-0.943263	4.13e-08	-0.311403	-0.716776	-0.686316	3.97e-08	-0.36734	-0.311086	-0.300679	1.75066	0.581917	0.889465	0.786459	1.40177	1.07923	0.690939	0.715965	1.80461	1.45002	1.51444	1.50757			Similar to 60S ribosomal protein L11-2 (L16). Splice isoform 2.
	Os07g0180900	-2e-10	-1.29813	-1.46419	-1.45313	-3.23e-08	-0.20795	-0.516246	-0.602679	-7.33e-10	-0.211517	-0.22887	-0.27466	3.42888	2.13188	1.94086	1.95824	3.25447	3.06016	2.73554	2.65149	3.36064	3.16747	3.14186	3.09331			Ribosomal protein L4/L1e family protein.
	Os07g0184300	-7.93e-08	-0.801869	-0.927127	-1.01711	-1.33e-09	-0.246274	-0.428289	-0.452825	3.33e-10	-0.364963	-0.267625	-0.298667	0.426914	-0.376156	-0.51317	-0.584918	0.143764	-0.138974	-0.312602	-0.347327	0.45839	0.103853	0.209109	0.154786			Similar to 40S ribosomal protein S15 (Fragment).
	Os07g0203300	4e-08	-1.02954	-1.33106	-1.42465	0	-0.033507	-0.325559	-0.3959	-4e-08	-0.252929	-0.00395874	-0.148011	-1.01826	-2.03218	-2.3752	-2.46663	-1.39555	-1.46101	-1.7403	-1.80668	-1.22068	-1.46153	-1.23603	-1.37939			Nucleic acid-binding, OB-fold domain containing protein.
	Os07g0224000	-6.67e-10	-1.38183	-0.910119	-0.870184	3.67e-08	-0.269861	-0.801801	-0.851294	-6.67e-10	-0.265302	-0.311212	-0.192367	2.19215	0.78647	1.24885	1.29515	2.04238	1.76037	1.24663	1.19023	2.21726	1.96067	1.91634	2.02676			Ribosomal protein L24E family protein.
	Os07g0455100	-1.59e-07	-0.82903	-0.883996	-1.07719	-1.6e-07	-0.149681	-0.326688	-0.313318	1.27e-17	-0.164486	0.00663106	-0.0971494	-4.06153	-4.89948	-4.96964	-5.1625	-4.41441	-4.55678	-4.73877	-4.72323	-4.62686	-4.78086	-4.59071	-4.72866			Protein prenyltransferase domain containing protein.
	Os07g0475800	-1e-08	-1.16194	-0.990847	-0.992511	-6.67e-09	-0.159209	-0.566189	-0.549191	-1.33e-09	-0.19352	-0.0679175	-0.0667744	0.395175	-0.777475	-0.625793	-0.619537	0.196503	0.0165999	-0.384654	-0.356846	0.41069	0.215308	0.33922	0.329948			Eukaryotic rRNA processing family protein.
	Os07g0565000	3.33e-10	-1.04002	-0.931943	-0.909765	-8.17e-08	-0.304099	-0.449703	-0.449569	3.33e-10	-0.275366	-0.225976	-0.272435	3.99916	2.94336	3.04122	3.06903	3.79942	3.51435	3.35514	3.35346	4.04504	3.77663	3.83069	3.7756			Similar to 40S ribosomal protein S11.
	Os07g0613200	-1.11e-07	-0.999192	-0.945346	-1.09297	0	-0.294581	-0.524739	-0.583913	0	-0.390283	-0.369657	-0.336249	2.42521	1.40894	1.45448	1.31409	2.04732	1.78121	1.54295	1.4676	2.33331	1.95552	1.97978	2.00113			Similar to 60S ribosomal protein L27a-3.
	Os07g0616600	-4.02e-08	-1.48028	-1.43776	-1.52652	8.33e-10	-0.301538	-0.654985	-0.727952	-5.93e-08	-0.415617	-0.480031	-0.438585	2.29654	0.800052	0.833232	0.748335	1.9397	1.66605	1.28845	1.20993	2.25229	1.84957	1.78624	1.81668			Similar to 40S ribosomal protein SA (p40) (Laminin receptor homolog).
	Os07g0622100	7.97e-08	-1.14566	-1.0907	-1.15826	9.26e-18	-0.333286	-0.621214	-0.639356	7.97e-08	-0.332453	-0.339741	-0.30393	3.08191	1.92746	1.97219	1.905	2.82356	2.5085	2.21175	2.1856	2.93808	2.61942	2.61125	2.63858			Similar to Ribosomal protein s6 RPS6-2.
	Os07g0636000	3.33e-09	-1.2223	-1.45125	-1.53228	1.67e-08	0.105913	-0.169578	-0.276627	4.67e-09	-0.106818	-0.0413593	-0.154812	0.204696	-1.01255	-1.27364	-1.35246	-0.0513286	0.0119865	-0.260626	-0.363425	0.0562704	-0.0496691	-0.0110048	-0.123957			Similar to H/ACA ribonucleoprotein complex subunit 4 (EC 5.4.99.-) (Nucleolar protein NAP57 homolog) (Nopp-140 associated protein of 57 kDa homolog) (AtNAP57).
	Os08g0130500	-7.93e-08	-1.03672	-0.918902	-0.891603	7.67e-08	-0.312958	-0.565038	-0.607734	-7.97e-08	-0.288678	-0.333114	-0.382038	3.09084	2.0397	2.14655	2.17618	2.9498	2.65118	2.38896	2.34201	3.15708	2.88827	2.84253	2.77918			60S acidic ribosomal protein P0.
	Os08g0192900	2.93e-08	-1.43122	-1.63099	-1.77513	5e-09	0.00165542	-0.409042	-0.435785	1.1e-08	-0.211604	-0.210448	-0.198886	1.1975	-0.239094	-0.458964	-0.604364	0.693992	0.637305	0.246079	0.229328	0.920869	0.720066	0.692607	0.708145			RNA-binding region RNP-1 (RNA recognition motif) domain containing protein.
	Os08g0559200	6.67e-10	-1.15759	-1.01166	-0.960461	0	-0.43346	-0.643059	-0.701749	-7.93e-08	-0.408653	-0.27568	-0.291691	2.60823	1.4364	1.56909	1.62435	2.57885	2.15556	1.94517	1.88001	2.69929	2.30929	2.43789	2.412			Similar to Ribosomal protein S25 (40S ribosomal 25S subunit).
	Os09g0413500	-4.07e-08	-1.08294	-0.870989	-0.940015	-4.33e-08	-0.154178	-0.502606	-0.572107	-3.97e-08	-0.239752	-0.20345	-0.165917	2.44162	1.38685	1.6369	1.53895	2.27158	2.10691	1.75489	1.70147	2.54186	2.31015	2.36908	2.36391			Similar to 60S ribosomal protein L34.
	Os09g0502000	-3.97e-08	-1.07148	-0.790717	-0.852457	3.33e-09	-0.235621	-0.536952	-0.610016	9.26e-18	-0.236732	-0.188393	-0.179926	1.37772	0.291983	0.562476	0.507651	1.02428	0.778252	0.488046	0.412919	1.42047	1.18652	1.23543	1.23606			Similar to 60S ribosomal protein L32A.
	Os09g0507800	1.59e-07	-1.15894	-0.944616	-1.06005	-1.6e-07	-0.279685	-0.569991	-0.602133	-1.58e-07	-0.385993	-0.37219	-0.351013	4.4589	3.29043	3.4904	3.38016	4.39776	4.11863	3.83302	3.79672	4.54764	4.17676	4.18688	4.19995			60S ribosomal protein L7a.
	Os10g0127000	7.83e-08	-0.945012	-1.06945	-1.2361	-1.6e-07	-0.25754	-0.573346	-0.59458	-1.59e-07	-0.0653183	0.0383504	0.0406181	-3.82449	-4.78251	-4.91558	-5.07537	-4.02321	-4.27847	-4.60059	-4.60942	-4.07566	-4.13264	-4.03135	-4.0345			Conserved hypothetical protein.
	Os10g0154600	-7.8e-08	-0.640953	-1.00204	-1.13413	3.33e-09	0.0058856	-0.258969	-0.284588	-7.97e-08	0.0716005	0.0842739	-0.0777805	-3.0636	-3.67785	-4.09435	-4.20943	-3.50297	-3.48185	-3.77513	-3.79042	-3.49582	-3.39777	-3.41046	-3.55476			Hypothetical protein.
	Os10g0456900	1.33e-09	-1.00455	-1.62125	-1.64218	-7.67e-08	-0.132146	-0.344981	-0.396772	-7.67e-08	-0.0768402	0.0612624	-0.128735	-1.79492	-2.75432	-3.43722	-3.44898	-2.13548	-2.2979	-2.4937	-2.53956	-2.30153	-2.37881	-2.27166	-2.44653			von Willebrand factor, type A domain containing protein.
	Os11g0168200	-1.5e-09	-1.12656	-1.08302	-1.19748	9.08e-09	-0.293864	-0.560646	-0.611934	1.97e-08	-0.275915	-0.308543	-0.281326	2.40166	1.28905	1.33321	1.24975	2.15803	1.87462	1.59177	1.53668	2.41014	2.15096	2.13283	2.13632			60S ribosomal protein L3.
	Os11g0433900	-1.59e-07	-0.903955	-0.93484	-1.01012	-7.67e-08	-0.172034	-0.51245	-0.543441	-1.59e-07	-0.353329	-0.287925	-0.291723	4.07923	3.15826	3.11903	3.04799	3.80679	3.63354	3.3012	3.26279	4.13529	3.79545	3.86107	3.85065			Similar to 60S ribosomal protein L38.
	Os11g0579800	-7.97e-08	-0.95475	-0.799163	-1.04004	-3.67e-08	-0.297678	-0.36719	-0.339226	-4.62e-18	-0.349398	-0.0913251	-0.214453	2.04861	1.07517	1.22201	0.97931	1.67647	1.3918	1.304	1.32996	2.0669	1.73575	1.99164	1.85431			Gar1 protein RNA-binding region family protein.
	Os11g0598700	-2e-09	-1.18955	-1.40896	-1.47171	0	-0.0295258	-0.0153675	-0.117707	4.63e-18	-0.0693614	-0.0792707	-0.163533	-0.419634	-1.59533	-1.85216	-1.91581	-0.8353	-0.821517	-0.887765	-0.985835	-0.54161	-0.613089	-0.651807	-0.733477
	Os12g0162900	1.59e-07	-0.854218	-1.08539	-1.30972	1.6e-07	-0.0165197	-0.13853	-0.234546	-4.8e-07	-0.0551567	0.187975	0.0119033	-4.35082	-5.18365	-5.46795	-5.68486	-4.923	-5.01322	-5.12814	-5.22548	-4.81247	-4.8397	-4.64292	-4.82096			Protein of unknown function DUF537 family protein.
	Os12g0167900	3.13e-08	-1.17556	-1.33787	-1.53662	-2.5e-09	-0.271044	-0.584788	-0.688544	1.9e-08	-0.227708	-0.344168	-0.27238	1.25773	0.0690401	-0.0965758	-0.292709	0.95709	0.686563	0.376819	0.268676	1.14713	0.933748	0.818552	0.87842			60S ribosomal protein L3.
	Os12g0567700	7.9e-08	-0.972638	-1.02234	-1.06253	8e-08	-0.23981	-0.267984	-0.323692	-7.83e-08	-0.266012	-0.231787	-0.305069	4.0787	3.1847	3.1404	3.09601	3.91008	3.71899	3.5326	3.47453	4.03886	3.78973	3.82301	3.78335			Similar to 60S ribosomal protein L2 (Fragment).
	Os12g0634800	-1e-09	-0.973064	-0.858625	-1.0175	4e-08	-0.0179513	-0.444122	-0.499579	0	-0.307427	-0.238485	-0.329274	-1.05899	-2.04599	-1.94216	-2.09402	-1.5216	-1.54434	-1.95704	-2.02276	-1.14663	-1.43816	-1.37182	-1.47208			Protein of unknown function NUC189, C-terminal domain containing protein.
Module 5	Os01g0644200	-3.17e-07	0.411906	1.42139	1.36324	-3.19e-07	-0.00263628	0.308216	0.265369	-4.77e-07	0.363989	0.629169	0.173816	-7.90937	-6.89771	-5.62774	-5.83492	-7.44724	-7.63728	-7.34288	-7.31477	-8.06905	-8.02505	-7.3691	-7.93643			Conserved hypothetical protein.
(30 genes)	Os01g0743500	-2.39e-07	2.09817	2.5067	2.56744	-2.37e-07	-0.589021	-0.417475	0.0805484	-1.57e-07	-0.2896	0.266438	-0.174299	-7.09037	-5.05608	-4.61315	-4.58747	-6.39291	-6.60656	-6.73104	-6.25304	-6.81038	-7.05308	-6.46567	-6.97396			Cytosolic NADP malic enzyme.
	Os01g0859300	-3.33e-09	0.879643	1.06074	1.43159	1.6e-07	0.889243	1.68793	1.56197	3.13e-07	0.775028	0.104436	0.313345	-6.45913	-5.54108	-5.43661	-5.00295	-6.62142	-5.87095	-5.05317	-5.17583	-5.84685	-5.03572	-5.78087	-5.48899	bZIP	abi5-1	Similar to ABA response element binding factor (Fragment).
	Os02g0257200	9.26e-18	1.46	1.89711	2.18022	4.63e-18	-0.0591076	0.114288	0.359766	-1.57e-07	-0.176814	-0.131038	0.0659366	-6.61194	-5.18383	-4.55529	-4.38848	-6.28537	-6.34319	-6.08731	-5.91493	-6.17371	-6.36599	-6.3113	-6.13529			Conserved hypothetical protein.
	Os02g0644000	1.67e-10	0.656915	1.14146	1.04572	-2.08e-08	0.0926197	0.579115	0.517936	1.9e-08	0.243037	0.262654	0.231419	-2.2418	-1.60627	-1.12558	-1.21573	-2.32054	-2.23367	-1.7281	-1.79626	-2.30057	-2.05676	-2.03319	-2.06728			Similar to C13 endopeptidase NP1 (Fragment).
	Os03g0111300	-1.58e-07	2.51055	3.14385	3.53109	-3.17e-07	-0.803129	-0.838524	-0.653086	-1.57e-07	0.168262	0.166637	0.335478	-7.04418	-4.47617	-3.71706	-3.50412	-4.50557	-5.29429	-5.40836	-5.19452	-4.83678	-4.61025	-4.66714	-4.41673			Nonspecific lipid-transfer protein 2 (nsLTP2) (7 kDa lipid transfer protein).
	Os03g0168100	1.59e-07	3.32107	3.57852	3.57756	-3.23e-07	-0.860664	-0.265631	-0.271972	-1.58e-07	-0.559232	0.166168	-0.808625	-7.92669	-4.61685	-4.35679	-4.36289	-6.31493	-6.42386	-6.37899	-6.40865	-6.93161	-7.07313	-6.7147	-7.64027			Late embryogenesis abundant protein repeat containing protein.
	Os03g0197300	-9.26e-18	2.78946	3.0531	3.27864	4.77e-07	-0.0259082	-1.12057	-0.656226	-1.59e-07	0.97381	1.13447	0.0319215	-6.21639	-3.46644	-3.21391	-2.98539	-6.31829	-6.39448	-7.29796	-6.9639	-6.23507	-5.21992	-5.0754	-6.18275			Cupin, RmlC-type domain containing protein.
	Os03g0277500	-3.33e-07	3.8261	5.0573	5.52606	-1.53e-07	-0.403571	-0.119346	0.0347662	-3.27e-07	0.464452	0.660182	0.640744	-6.6023	-2.98928	-1.9709	-1.58059	-4.06101	-4.52575	-4.20397	-4.09532	-4.85061	-4.72536	-4.532	-4.59964			Glyoxalase/bleomycin resistance protein/dioxygenase domain containing protein.
	Os04g0589800	-3.33e-10	1.17437	1.8376	2.30493	-8e-08	0.130255	-0.0865012	-0.0138268	-8.17e-08	-0.194106	0.0357862	-0.328961	-3.56986	-2.41264	-1.68613	-1.24956	-3.51269	-3.32896	-3.58537	-3.50897	-3.47999	-3.64123	-3.40915	-3.80655			Late embryogenesis abundant (LEA) group 1 family protein.
	Os05g0122700	3.18e-07	2.49693	3.30634	3.67088	-3.18e-07	1.28874	1.18114	0.526155	-3.33e-10	1.66095	0.462221	-0.064263	-8.42859	-5.97988	-5.06146	-4.79221	-8.58108	-7.00706	-7.35494	-8.00156	-9.20796	-7.01378	-8.59922	-9.25858			Similar to Low-temperature induced protein lt101.2.
	Os05g0151200	-1.6e-07	2.37656	3.53927	3.63159	6.4e-07	0.626371	1.0647	0.269165	-3.2e-07	0.0650393	0.883528	0.184465	-8.03537	-5.57134	-4.41065	-4.41976	-8.15832	-7.15014	-7.1015	-7.87429	-7.65321	-7.60808	-6.84505	-7.43738			TspO/MBR-related protein family protein.
	Os05g0373900	-3.33e-09	2.78255	3.24394	3.22671	0	-0.412805	-0.404696	-0.261997	-4.62e-18	-0.427625	0.543402	-0.0460002	-4.88753	-2.11471	-1.68714	-1.63075	-3.90708	-4.00684	-4.27431	-4.16799	-4.00151	-4.41391	-3.42071	-4.03958			Similar to Eukaryotic peptide chain release factor subunit 1 (eRF1) (Eukaryotic release factor 1) (TB3-1) (Cl1 protein).
	Os05g0381400	0	1.32161	1.77756	1.74082	-4.77e-07	0.0200059	0.595823	0.473846	-1.57e-07	-0.0383045	1.44978	2.97161	-6.90107	-5.55064	-5.11442	-5.18141	-5.73889	-5.72442	-5.14013	-5.23675	-6.03769	-6.06648	-4.58477	-3.06768			Similar to ABA induced plasma membrane protein PM 19.
	Os05g0468800	1.59e-07	1.45166	2.48808	3.02463	1.58e-07	-0.283607	-0.247655	-0.26794	-1.6e-07	-0.526205	1.01748	0.855601	-5.11472	-3.67835	-2.65234	-2.10227	-4.39488	-4.53652	-4.63161	-4.65214	-4.5488	-5.01329	-3.55791	-3.65123			YbhB and YbcL family protein.
	Os05g0542500	3.4e-07	3.18432	3.95505	4.2669	3.16e-07	0.0294239	-0.146533	-0.0349272	1.5e-07	-0.523416	0.696944	0.299042	-5.62216	-2.46298	-1.70068	-1.38094	-4.1401	-3.62647	-4.22458	-4.11818	-4.40282	-4.79092	-3.62196	-3.94338			LEA-like protein.
	Os05g0569500	-1.61e-07	0.50356	1.02624	0.74178	-1.56e-07	1.53131	1.07462	0.810459	3.2e-07	0.5918	0.3724	0.238626	-6.22914	-5.79709	-5.14181	-5.60708	-7.15456	-5.45351	-6.46256	-6.54136	-6.36341	-5.73705	-6.01133	-6.09938			Protein of unknown function DUF1264 family protein.
	Os05g0586700	-3.18e-07	0.846351	1.16273	1.18013	-3.17e-07	-0.203836	-0.290835	-0.426372	1.6e-07	0.170368	0.503315	0.332769	-5.52018	-4.69754	-4.36011	-4.35149	-5.21009	-5.39866	-5.47285	-5.63677	-4.99474	-4.83374	-4.47183	-4.66268			Conserved hypothetical protein.
	Os06g0110200	-1.33e-09	0.770402	1.57853	0.647948	-7.83e-08	-0.0226527	0.120376	-0.0765954	7.97e-08	-0.354022	0.354822	0.0184193	-3.67948	-2.92597	-2.10189	-3.04812	-3.72028	-3.72239	-3.57568	-3.78627	-2.66236	-3.00954	-2.28701	-2.57784			Late embryogenesis abundant (LEA) group 1 family protein.
	Os07g0422100	-1.58e-07	0.979936	2.16413	2.11944	-3.13e-07	-0.19387	-0.884402	-0.666705	1.6e-07	-0.181467	0.19992	-0.423542	-6.21264	-5.27352	-4.09547	-4.12494	-7.32706	-7.32407	-8.21208	-8.02631	-6.60297	-6.86415	-6.30252	-6.27836			AWPM-19-like family protein.
	Os07g0480900	1.16e-17	1.77582	2.50332	2.71944	-3.33e-09	1.10283	2.18939	1.63604	3.33e-09	-0.113079	0.177216	0.513135	-6.50656	-4.6348	-3.91984	-3.74664	-6.25465	-5.19402	-4.08114	-4.52449	-5.63892	-5.74878	-5.45943	-5.13191			Similar to Cysteine protease (Fragment).
	Os07g0638300	3.33e-09	3.92344	4.47679	4.41352	-1.06e-07	0.861369	1.26879	0.576204	-1.1e-07	-0.0409131	0.059054	-0.0159196	-6.18437	-2.36441	-1.61925	-1.75863	-6.57802	-5.55789	-5.17358	-5.92138	-5.65275	-5.731	-5.78064	-5.74362			Similar to 1-Cys peroxiredoxin.
	Os09g0109600	1.59e-07	1.47876	2.31771	2.69024	-1.59e-07	0.362392	0.897732	1.07613	1.59e-07	0.113484	0.446412	-0.236136	-4.33775	-2.881	-2.0445	-1.66894	-4.15697	-3.74552	-3.25011	-3.06342	-4.06063	-3.93572	-3.60888	-4.25267			Conserved hypothetical protein.
	Os09g0127700	3.17e-07	3.27355	3.44278	4.40431	6.36e-07	-0.634887	-0.195337	-0.0204465	4.62e-18	-0.405263	0.0317554	0.108121	-9.76799	-6.33804	-5.99516	-5.09982	-8.08288	-8.67989	-8.23494	-8.09413	-9.05186	-9.44352	-9.01569	-8.91352			Conserved hypothetical protein.
	Os10g0505900	-7.9e-08	1.12706	1.79795	2.0941	7.9e-08	0.235613	0.935467	0.596466	-7.67e-08	0.292722	0.478356	0.303579	-3.10864	-2.00538	-1.30909	-1.03318	-2.26813	-2.07482	-1.27636	-1.67577	-2.118	-1.8804	-1.7008	-1.86514			Conserved hypothetical protein.
	Os11g0181200	3.2e-07	2.94053	3.86677	3.99338	1.6e-07	0.915511	0.844177	0.408785	-1.57e-07	0.0463643	1.97076	1.48624	-6.21647	-3.14462	-2.31343	-2.36156	-6.89236	-5.02284	-6.05022	-6.39412	-6.03794	-5.9784	-4.10231	-4.59126			Conserved hypothetical protein.
	Os11g0451700	6.4e-07	3.85301	5.00232	4.91093	1.57e-07	0.144028	-0.116005	-0.229022	1.58e-07	-0.489662	0.0906798	-0.343368	-5.17481	-1.65278	-0.4103	-0.636634	-4.32838	-3.74091	-4.16787	-4.42341	-4.38121	-4.35062	-4.22921	-4.725			Similar to Dehydrin DHN1 (M3) (RAB-17 protein).
	Os11g0454200	-1.58e-07	1.69373	2.563	2.9133	-2.67e-09	0.578872	1.10606	0.699901	-7.93e-08	-0.410034	0.505216	0.0483449	-4.007	-2.20646	-1.4456	-1.00076	-3.47239	-2.27483	-2.36044	-2.70115	-3.12928	-3.38871	-2.58371	-3.02552		rab21	Dehydrin RAB 16B.
	Os11g0454300	-8e-08	2.45556	2.97836	3.56617	-4e-08	0.257393	0.383393	0.145583	0	-0.296171	0.0837781	-0.3663	-2.42726	0.0925119	0.550387	1.11892	-1.79888	-1.1841	-1.38276	-1.48047	-1.73254	-1.74477	-1.64053	-2.00475			Similar to Water-stress inducible protein RAB21.
	Os12g0626500	0	1.9167	2.85693	2.94639	3.19e-07	-0.26026	0.465521	0.0544249	1.6e-07	0.610424	0.430158	0.114899	-6.16417	-4.24153	-3.32851	-3.23619	-5.22051	-5.43239	-4.74055	-5.10685	-6.06476	-5.51443	-5.65701	-6.0098			Seed maturation protein domain containing protein.
Module 6	Os01g0115600	3.22e-07	0.879445	0.677029	0.662813	1.6e-07	0.280797	-1.14035	-0.179938	6.4e-07	1.1097	1.41	1.03192	-4.80084	-3.96637	-4.16936	-4.18532	-5.16815	-4.91749	-6.30099	-5.30161	-6.30264	-5.26139	-4.95097	-5.28017			Similar to LRK14.
(112 genes)	Os01g0115900	7.67e-08	1.00893	1.0525	1.08802	-2.31e-18	-0.0189193	-0.0524089	0.151918	-7.9e-08	0.200945	0.521736	0.0966995	-3.44591	-2.45833	-2.42031	-2.37487	-3.32254	-3.35242	-3.37583	-3.17148	-3.75641	-3.56949	-3.23515	-3.62992			Protein kinase-like domain containing protein.
	Os01g0117200	-1.33e-09	-0.134937	-1.1913	-1.89491	1.67e-09	0.850324	-1.13808	-0.262013	-3.13e-07	2.27462	1.9055	1.40427	-3.69077	-3.83626	-4.86244	-5.50675	-4.21763	-3.37673	-5.28953	-4.45286	-5.7397	-3.88725	-4.21271	-4.68441			Similar to ARK protein (Fragment).
	Os01g0155500	4.03e-08	0.889297	1.20065	1.23553	-2e-08	-0.148099	-0.223313	-0.417663	8e-08	0.00744915	0.360712	0.128489	-1.35701	-0.487821	-0.17737	-0.139094	-0.73288	-0.892972	-0.933381	-1.13359	-1.31159	-1.30081	-0.924763	-1.15609			Similar to Resistance protein candidate (Fragment).
	Os01g0186600	-8.3e-08	1.00691	1.23033	0.940705	3.17e-07	0.179061	-1.04369	-0.73831	-1.51e-07	1.72628	1.99666	1.16998	-3.50589	-2.51624	-2.29484	-2.59585	-4.95246	-4.79475	-5.95506	-5.65686	-5.75565	-4.1933	-3.9144	-4.715			Conserved hypothetical protein.
	Os01g0214800	-1.99e-07	1.03839	1.27288	1.19495	-7.9e-08	0.0614793	0.268692	0.286239	1.99e-07	-0.000741919	0.2495	-0.147184	-1.68109	-0.653172	-0.431461	-0.507869	-1.67265	-1.60378	-1.37991	-1.38665	-1.73524	-1.71882	-1.47039	-1.87309			Lipolytic enzyme, G-D-S-L family protein.
	Os01g0220400	3.97e-08	0.870908	1.49929	1.70326	1.33e-09	-0.12545	0.0408122	0.158158	-3.9e-08	-0.0438118	0.409604	0.104411	1.21992	2.07142	2.69374	2.90162	1.72161	1.57399	1.76141	1.87717	1.5547	1.50834	1.97305	1.66923			Conserved hypothetical protein.
	Os01g0259300	1.8e-08	0.908153	1.80298	1.82678	-2.31e-18	0.114901	-0.116183	0.0970208	-4.63e-18	0.175144	0.156048	0.236679	-0.691366	0.194165	1.08405	1.11569	-0.671449	-0.575796	-0.784429	-0.57103	-0.59345	-0.420751	-0.435247	-0.34021			Non-protein coding transcript, unclassifiable transcript.
	Os01g0364800	-8e-08	0.944405	1.14963	1.15025	8.07e-08	-0.124328	-0.174022	0.0658141	7.73e-08	-0.00715025	-0.00314132	-0.0981222	-3.08952	-2.17546	-1.97525	-1.96266	-3.38776	-3.49081	-3.55385	-3.31187	-3.62755	-3.63011	-3.61875	-3.67303			EGF-like calcium-binding domain containing protein.
	Os01g0564300	5.33e-09	1.36847	1.63985	1.21877	4.67e-09	-0.0982221	-0.226593	0.12172	2e-08	0.198713	0.562235	0.492471	0.102398	1.46612	1.70743	1.3191	-0.197558	-0.281675	-0.406079	-0.0360686	-0.265221	-0.0693451	0.247079	0.221314			Peptidylprolyl isomerase, FKBP-type domain containing protein.
	Os01g0678000	-6e-09	0.190378	-0.391638	-0.853974	1.33e-09	0.0862109	-1.65672	-0.870086	-8.87e-08	0.759548	0.701399	0.12715	-1.95697	-1.80504	-2.37874	-2.82528	-2.49391	-2.3872	-4.09076	-3.36374	-3.56228	-2.8698	-2.95262	-3.48482			Conserved hypothetical protein.
	Os01g0696800	-8.03e-08	0.484487	0.970276	1.16167	-4.2e-08	-0.688557	-0.747195	-0.704639	-8e-08	-0.0954171	-0.0931181	-0.232854	-2.16352	-1.69966	-1.22326	-1.02545	-1.455	-2.15053	-2.19357	-2.15177	-2.16069	-2.26054	-2.25311	-2.3689			Peptidase A1, pepsin family protein.
	Os01g0824800	-4.63e-18	0.950476	1.59498	1.54476	1e-09	-0.0135829	-0.586011	-0.26082	3.33e-10	0.487698	1.09484	0.89133	-2.50382	-1.584	-0.944624	-0.984821	-2.81764	-2.83007	-3.38785	-3.07082	-3.19735	-2.70487	-2.08852	-2.27164			Conserved hypothetical protein.
	Os01g0864200	1.59e-07	1.71172	2.59935	2.48626	3.18e-07	-0.320713	-1.04628	-0.473855	-3.2e-07	0.782032	1.53767	1.01112	-4.99183	-3.30336	-2.41361	-2.52751	-4.89123	-5.18672	-5.87167	-5.34799	-5.39913	-4.62969	-3.87608	-4.37569			Conserved hypothetical protein.
	Os01g0915900	-3.67e-08	-0.585263	-0.579125	-0.356242	-7.67e-08	0.134509	-1.12016	-0.874271	7.9e-08	0.852403	1.15949	0.254678	-1.45531	-2.06785	-2.06484	-1.83836	-2.88668	-2.74226	-3.96226	-3.74275	-3.4534	-2.61442	-2.28297	-3.20337			Conserved hypothetical protein.
	Os01g0950300	1.16e-18	0.648794	1.73314	1.87526	-1.97e-08	-0.183899	-0.454465	-0.379132	-1.9e-08	0.0227461	0.419648	0.349338	-0.914198	-0.289236	0.796515	0.939208	-0.461988	-0.657266	-0.906251	-0.835825	-0.721647	-0.698666	-0.298419	-0.356967			Similar to Glutathione S-transferase GST 29 (EC 2.5.1.18).
	Os01g0963600	-3.85e-08	1.30814	1.26918	1.48534	3.33e-10	-0.115469	0.505878	0.78159	-8.33e-10	-0.528079	0.242777	0.0776688	1.47521	2.64746	2.56636	2.77459	2.17733	2.11872	2.77935	3.02259	2.70781	2.22996	2.96409	2.7697		OsAsr2	ABA/WDS induced protein family protein.
	Os01g0975300	-1.4e-08	0.340389	0.97991	1.53732	1.06e-07	-0.364686	-0.898827	-0.631694	1.22e-09	0.540438	-0.627429	-0.0420129	-2.63078	-2.30272	-1.69928	-1.13287	-3.04676	-3.41521	-3.89791	-3.67233	-4.1624	-3.62945	-4.78242	-4.19738	MYB///MYB-related	OsMYB48	Similar to Typical P-type R2R3 Myb protein (Fragment).
	Os02g0102200	1.8e-08	0.366945	0.382043	1.15759	-4.1e-08	-0.0972678	0.0231545	0.404987	-4.17e-08	0.00231866	0.046092	0.0624294	0.63975	0.983878	0.987726	1.77097	1.43617	1.32531	1.47167	1.84271	1.28221	1.2974	1.33663	1.33946			Similar to Transmembrane amino acid transporter protein.
	Os02g0120600	-8e-09	0.542229	0.920032	1.06023	1.33e-09	0.0325031	-0.183966	0.0502872	-4e-09	-0.384665	-0.326034	-0.174848	-0.311383	0.200781	0.577256	0.719054	0.0993023	0.129735	-0.0770487	0.156678	-0.0180754	-0.404379	-0.339143	-0.191937			Similar to Ubiquitin-conjugating enzyme E2-17 kDa 9 (EC 6.3.2.19) (Ubiquitin- protein ligase 9) (Ubiquitin carrier protein 9) (UBCAT4B).
	Os02g0153900	-7.97e-08	0.593867	0.507933	0.271517	-2.89e-19	-0.0972907	-0.359776	-0.325424	1.59e-07	0.363272	1.02399	0.742812	-3.60635	-3.03269	-3.11647	-3.35149	-3.39884	-3.50909	-3.74733	-3.71551	-4.04782	-3.68011	-3.01	-3.27968			Protein kinase-like domain containing protein.
	Os02g0173200	-8.07e-08	1.23355	2.0846	2.27634	1.62e-07	-0.208451	0.27279	0.18672	-1.57e-07	0.0292915	0.585573	0.358678	-3.93927	-2.73074	-1.87944	-1.68535	-3.78616	-3.9322	-3.51442	-3.58055	-3.98087	-3.95711	-3.39313	-3.60565			VQ domain containing protein.
	Os02g0225200	1.57e-07	0.681869	1.09812	0.966231	-1.57e-07	0.133508	-0.149842	-0.152215	1.6e-07	0.0515111	-0.068456	-0.353183	-6.08109	-5.4349	-5.02578	-5.15185	-6.23548	-6.07297	-6.3806	-6.38254	-6.02613	-5.94165	-6.04246	-6.28245			Conserved hypothetical protein.
	Os02g0323600	-8e-08	0.80069	0.867171	1.06381	-2.35e-07	0.329375	0.523426	0.248702	-7.97e-08	0.097982	0.0376643	-0.41112	-3.91975	-3.14873	-3.09176	-2.88189	-3.81333	-3.51847	-3.29793	-3.55336	-3.43995	-3.33667	-3.39164	-3.80582			Similar to Cytochrome P450-like protein.
	Os02g0550800	8.07e-08	1.47749	1.77301	1.36923	7.8e-08	-0.17231	-0.879354	-0.421704	0	0.476341	1.14479	0.583869	-2.94524	-1.48377	-1.19435	-1.59138	-2.57437	-2.75251	-3.43384	-2.98087	-2.75348	-2.28244	-1.61019	-2.12644		OsAMT3;3	Ammonium transporter family protein.
	Os02g0570500	1.6e-07	0.8182	1.61562	1.65223	-7.83e-08	0.161414	0.832717	0.697762	-1.33e-09	-0.0394878	0.228399	-0.016606	-4.07295	-3.29536	-2.50333	-2.45821	-3.74989	-3.60676	-2.93236	-3.06544	-3.24305	-3.28064	-2.99638	-3.24193			Cytochrome P450 family protein.
	Os02g0620600	4.63e-18	0.735713	1.06457	1.22889	1.6e-07	0.153578	0.282925	0.246612	7.87e-08	0.113257	-0.0937194	-0.405269	-3.83734	-3.13548	-2.81121	-2.63868	-3.94435	-3.79275	-3.66707	-3.6976	-3.92674	-3.78547	-3.98584	-4.31631		OsAMT1;2	Ammonium transporter family protein.
	Os02g0821400	4e-08	0.859864	1.46941	1.49783	7.67e-09	-0.144504	-0.0579918	0.0165536	-4.95e-08	-0.0348826	0.00605753	-0.169301	-1.47583	-0.637406	-0.0328542	-3.07e-06	-1.2529	-1.40836	-1.31152	-1.2363	-1.63844	-1.66431	-1.61141	-1.77944			Protein kinase-like domain containing protein.
	Os03g0218400	-9.67e-09	0.569881	1.25184	1.51528	-3.02e-08	0.0538584	-0.406566	-0.0645657	1.5e-08	0.543674	0.94117	0.732486	0.195866	0.741354	1.42637	1.69609	0.180637	0.265474	-0.20007	0.127755	0.654538	1.19694	1.599	1.41803		OsMST4	Similar to Hexose transporter.
	Os03g0305800	3.97e-08	0.885162	1.39853	1.44222	1.02e-08	0.00527017	0.359487	0.323359	-9.5e-09	0.0157893	0.0531966	-0.123085	-1.47152	-0.607886	-0.0949087	-0.0508315	-1.03822	-1.04331	-0.67205	-0.701523	-1.20682	-1.18725	-1.14074	-1.3197			Galactosyl transferase family protein.
	Os03g0574900	-3.33e-10	0.999476	1.29659	1.47077	-1.61e-07	-0.0868457	-0.235733	-0.017722	-1.59e-07	0.278533	0.683469	0.791048	-5.56694	-4.59027	-4.28543	-4.10517	-5.62118	-5.69625	-5.87461	-5.6521	-4.86588	-4.57234	-4.16655	-4.04086		OsHAK27	Similar to Potassium transporter 1 (OsHAK1). Splice isoform 2.
	Os03g0582200	-3.98e-08	0.714011	1.3166	1.45224	3.93e-08	-0.227236	0.151164	0.14214	-1.98e-08	0.151804	0.605601	0.472905	-1.48455	-0.793666	-0.191378	-0.0550216	-1.38967	-1.62467	-1.23953	-1.25003	-1.43378	-1.28188	-0.823101	-0.939673			SCAMP family protein.
	Os03g0610800	0	1.16557	1.54441	1.81559	6.67e-09	0.117443	0.124558	0.404219	4.63e-18	-0.0207926	-0.0219043	0.00705719	-0.870304	0.276153	0.6464	0.931196	-0.0561629	0.0384587	0.0777706	0.348334	0.00513141	-0.0175368	-0.0122943	0.0155376			Similar to Protein zx.
	Os03g0825800	3.97e-08	0.595605	1.08851	1.20249	3.97e-08	0.131743	0.0351374	0.102755	-3.03e-08	0.166608	0.282216	0.143453	-1.47587	-0.900078	-0.414455	-0.292787	-1.38925	-1.26451	-1.35077	-1.28471	-1.59062	-1.41719	-1.29797	-1.42867			Protein kinase-like domain containing protein.
	Os03g0856000	-4.67e-09	0.824609	1.10408	1.07075	3.33e-10	0.0154982	0.0788666	0.206378	-3.33e-09	-0.0400813	0.1364	0.124262	-0.155262	0.64676	0.925992	0.900726	-0.0427374	-0.0417269	0.0437721	0.170111	-0.09272	-0.129803	0.0626732	0.042675			2OG-Fe(II) oxygenase domain containing protein.
	Os04g0154800	3.13e-07	1.60283	2.35752	2.54248	-1.6e-07	-0.459245	-1.96772	-1.5302	4.93e-07	1.23593	1.26272	0.593991	-5.28104	-3.71198	-2.96229	-2.75345	-5.47075	-5.90652	-7.39612	-7.01676	-7.05578	-6.00893	-5.98829	-6.54836			Protein of unknown function DUF594 family protein.
	Os04g0226600	2.89e-19	0.74977	1.08041	0.95877	3.2e-07	-0.299305	-0.22274	-0.131679	4.73e-07	0.017254	0.180609	0.368855	-4.67813	-3.95047	-3.62015	-3.74	-4.24232	-4.51602	-4.46387	-4.37428	-4.25212	-4.23716	-4.06028	-3.87921			Similar to Receptor-like protein kinase 4.
	Os04g0286300	7.93e-08	1.01236	1.35193	1.14577	8.33e-08	-0.095001	-0.315007	-0.0502396	7.97e-08	0.160536	-0.459633	-0.56748	-3.51324	-2.52132	-2.18156	-2.37186	-3.65111	-3.78761	-3.9854	-3.71905	-3.39551	-3.24134	-3.8663	-3.87264			EGF-like calcium-binding domain containing protein.
	Os04g0295400	-3.72e-08	0.377531	0.813365	1.31321	-5e-10	0.163782	0.0144529	0.349251	3.63e-08	-0.0648439	0.34661	0.430178	-3.69425	-3.34597	-2.91041	-2.41081	-3.43081	-3.26472	-3.41074	-3.07622	-3.64786	-3.71846	-3.31022	-3.23395			Jacalin-related lectin domain containing protein.
	Os04g0307500	-7.87e-08	1.15015	1.45139	1.18185	7.87e-08	-0.117079	-0.525043	-0.184243	-2.37e-07	0.555681	0.577695	0.46698	-3.3762	-2.24848	-1.93014	-2.19043	-3.55176	-3.66961	-4.06677	-3.72889	-3.88379	-3.3403	-3.32237	-3.31878			EGF-like calcium-binding domain containing protein.
	Os04g0370900	2.03e-08	0.14823	0.173045	0.0929515	-7.9e-08	0.410285	-1.53506	-0.80694	-7.67e-08	1.41905	0.748036	0.464675	-0.681368	-0.558434	-0.542661	-0.601594	-2.05787	-1.6366	-3.49493	-2.84247	-3.23457	-1.86005	-2.52457	-2.71919			Conserved hypothetical protein.
	Os04g0556600	3.33e-10	-0.804664	-0.970128	-1.08597	1.17e-08	0.248495	0.14004	0.0615416	2e-08	0.0603288	-0.425844	-0.224386	0.806255	-0.021714	-0.192979	-0.303277	0.528793	0.755667	0.668478	0.589291	0.872597	0.928743	0.448741	0.670344			Similar to Cis-zeatin O-glucosyltransferase 1 (EC 2.4.1.215) (cisZOG1).
	Os04g0632100	4.07e-08	0.827189	1.05329	0.767932	-1.6e-07	-0.286113	0.105685	0.217007	-8.08e-08	0.0624227	-0.00910409	-0.357488	-4.01358	-3.21136	-2.98823	-3.26374	-3.57769	-3.94835	-3.57169	-3.45982	-3.78342	-3.71886	-3.79553	-4.12729			Similar to Receptor-like protein kinase 4.
	Os05g0106200	1.57e-07	0.876025	1.47911	2.04624	-1.57e-07	0.36842	0.754952	1.06134	-4.62e-18	0.187531	0.442653	0.697065	-6.36632	-5.51558	-4.93005	-4.34633	-6.03616	-5.63911	-5.27799	-4.96612	-5.39872	-5.2129	-4.96202	-4.71001			Protein of unknown function DUF6, transmembrane domain containing protein.
	Os05g0114700	8.33e-10	0.415507	0.681217	1.18536	4e-09	0.113027	-0.121297	0.144749	1e-09	0.265849	-0.0837749	-0.0302078	-0.260913	0.143338	0.388469	0.897101	-0.176623	-0.0673328	-0.270168	-0.0238014	-0.595445	-0.332115	-0.674009	-0.626204	MYB-related		Myb, DNA-binding domain containing protein.
	Os05g0142000	-6.67e-10	1.46955	2.48868	3.00665	-4.33e-08	0.364178	0.234495	0.562839	3.83e-08	-0.0401992	0.7901	0.915595	-1.481	-0.0458754	0.968431	1.49704	-0.954702	-0.607398	-0.709885	-0.388456	-0.996165	-1.042	-0.213209	-0.0868535			Conserved hypothetical protein.
	Os05g0142100	4e-08	1.50202	2.75502	3.27292	3.87e-08	0.377383	0.761556	1.20325	0	0.214191	1.31974	1.38085	-1.31514	0.147408	1.39629	1.9248	-1.18283	-0.791968	-0.40163	0.0305403	-0.969439	-0.763974	0.346994	0.40093			Conserved hypothetical protein.
	Os05g0149400	-8e-08	1.34935	2.0073	1.76264	-8e-08	0.0255374	-0.196699	-0.105493	4.27e-08	0.189907	0.286197	0.245352	2.11835	3.44685	4.11006	3.86579	2.26315	2.27328	2.0775	2.16619	2.61012	2.8128	2.9121	2.87956			Similar to 1-aminocyclopropane-1-carboxylic acid oxidase.
	Os05g0546300	1e-09	1.28218	2.46889	2.89923	-1.16e-18	-0.29377	-0.277033	-0.149894	5.67e-09	0.138555	0.703742	0.488706	-0.186009	1.06361	2.2536	2.68164	-0.0810167	-0.388291	-0.348338	-0.215209	0.124669	0.267468	0.836842	0.647662			Conserved hypothetical protein.
	Os05g0550700	-5.8e-19	0.879463	1.13569	1.25773	-6.67e-10	0.306928	-0.137936	0.14893	-2.37e-07	0.38534	0.672707	0.50273	-3.50282	-2.63132	-2.39115	-2.25602	-3.76091	-3.46882	-3.88574	-3.60351	-3.92927	-3.54405	-3.25205	-3.37636			Similar to Receptor serine/threonine kinase PR5K.
	Os05g0579600	3.83e-08	1.22248	1.59979	1.8974	3.33e-10	0.240007	0.466508	0.587821	3.67e-08	0.162835	-0.485041	-0.772763	1.37756	2.58693	2.95209	3.25841	1.02253	1.24081	1.48779	1.61535	1.51472	1.66511	1.01669	0.728719	MYB-related		Homeodomain-like containing protein.
	Os06g0119900	-6.67e-10	0.629454	0.82302	1.4488	-7.93e-08	0.405916	0.518586	0.889661	-7.67e-08	0.0481246	0.103587	-0.0880652	-3.51497	-2.90649	-2.71875	-2.0884	-3.35178	-2.9531	-2.821	-2.45143	-3.38877	-3.34521	-3.28497	-3.48004			Conserved hypothetical protein.
	Os06g0141000	4.77e-07	0.938205	1.29053	1.41208	2.33e-09	-0.202831	-0.302085	-0.0642772	-1.62e-07	-0.104627	0.315195	0.103738	-5.40169	-4.48309	-4.14031	-4.00607	-4.7372	-4.94551	-5.0232	-4.79018	-4.82731	-4.92753	-4.50245	-4.68448			Sugar transporter family protein.
	Os06g0176800	-5e-09	0.920065	1.56238	1.68936	5e-09	-0.160184	-0.31652	-0.304701	6.67e-10	0.343762	0.673418	0.573852	-0.139439	0.759433	1.39628	1.52823	0.220733	0.0524458	-0.0851024	-0.0634419	-0.360252	-0.0186333	0.322948	0.219333			2OG-Fe(II) oxygenase domain containing protein.
	Os06g0210400	3.18e-07	1.16902	1.79731	2.20028	3.2e-07	-0.0115687	-1.09663	-0.165096	1.6e-07	0.14357	0.913207	0.713525	-5.35747	-4.20023	-3.58721	-3.1775	-5.19396	-5.16429	-6.25716	-5.25083	-6.44127	-6.29792	-5.52333	-5.71708			Legume lectin, beta domain containing protein.
	Os06g0316000	1.97e-08	1.19451	1.52035	1.3326	1.1e-08	-0.122883	-0.229311	0.100929	2.67e-08	0.0307188	0.413125	-0.00346818	0.557877	1.74278	2.05025	1.87175	0.431187	0.317992	0.210052	0.551559	0.565041	0.577424	0.961057	0.565095			Conserved hypothetical protein.
	Os06g0470000	-1.93e-08	0.790928	1.33688	1.36641	-2.33e-09	-0.0244153	0.434372	0.420446	9e-09	0.223018	0.188002	0.0617819	-0.590722	0.178203	0.722826	0.753091	-0.055849	-0.0697623	0.392126	0.370643	-0.224069	-0.0030909	-0.0314485	-0.159561
	Os06g0493100	-5.83e-09	1.51275	2.36012	2.75154	3.33e-10	0.423102	-1.0203	-0.121455	-1.5e-09	0.942729	1.94382	1.7507	0.250553	1.74088	2.57115	2.96893	0.413201	0.839529	-0.565791	0.331703	-0.0942405	0.856021	1.85436	1.65998			Conserved hypothetical protein.
	Os06g0525200	-4.03e-08	0.6953	1.44329	1.66719	-3.97e-08	0.353012	0.513171	0.511003	3.93e-08	-0.0464964	-0.121487	-0.247639	-1.55989	-0.890435	-0.143882	0.083105	-1.60043	-1.26064	-1.08189	-1.08414	-1.31776	-1.35949	-1.42337	-1.53328			Conserved hypothetical protein.
	Os06g0591200	4e-08	1.49152	2.51764	2.85944	3.33e-09	-0.158987	-1.07945	-0.487228	4e-08	0.437747	1.47791	1.66766	1.2921	2.75829	3.75506	4.10835	1.94918	1.77299	0.872853	1.46534	1.50938	1.91592	2.96147	3.14949			Conserved hypothetical protein.
	Os06g0591400	-1e-08	1.71739	2.28682	2.74088	4.33e-08	0.0712719	-0.629834	-0.0662689	1.67e-09	-0.0327819	1.64588	1.72143	0.154816	1.8439	2.40197	2.86358	1.12965	1.14767	0.50864	1.03388	1.34576	1.29717	2.97734	3.05674			Conserved hypothetical protein.
	Os06g0673700	-4.63e-18	0.918803	0.964918	0.997158	3.33e-10	0.561072	-0.436614	0.0618992	6.67e-10	0.520704	1.20981	0.838025	-0.970803	-0.0643353	-0.0381133	0.0011028	-1.01775	-0.46212	-1.42923	-0.9474	-1.31659	-0.798228	-0.101553	-0.442967			Conserved hypothetical protein.
	Os06g0726300	-1.67e-09	1.32342	1.55305	1.3177	8.33e-09	-0.163237	-0.531925	-0.133636	-1.6e-07	0.404172	0.572832	0.432899	-4.58998	-3.29055	-3.06579	-3.29164	-3.93216	-4.14346	-4.50588	-4.06587	-4.78921	-4.39112	-4.22701	-4.344	NAC	ONAC95	Similar to NAM-like protein.
	Os07g0130800	-1.98e-07	0.796622	1.14134	1.29096	7.93e-08	0.521429	-0.597643	-0.00305788	-1.83e-09	0.604405	0.79422	0.513376	-4.45637	-3.68569	-3.3391	-3.1834	-5.31707	-4.78269	-5.85342	-5.31423	-5.66357	-5.07434	-4.87004	-5.08638			Similar to Resistance protein candidate (Fragment).
	Os07g0130900	1.6e-07	1.20257	1.57394	1.65904	4.87e-07	-0.0483969	0.596548	0.820522	-1.6e-07	-0.0328924	0.40066	0.269603	-5.40109	-4.2228	-3.84996	-3.76593	-4.99238	-5.06653	-4.42632	-4.1552	-4.5349	-4.56696	-4.1311	-4.26391			Similar to Resistance protein candidate (Fragment).
	Os07g0167500	7.93e-08	0.952218	1.6087	1.43702	1.16e-18	0.331199	0.235821	0.42852	-8.13e-08	0.371345	0.464115	0.552965	-2.52938	-1.59527	-0.940138	-1.10178	-2.59345	-2.26776	-2.35118	-2.15228	-2.33128	-1.96808	-1.87905	-1.76692			Conserved hypothetical protein.
	Os07g0217600	-3.33e-09	0.444149	1.38318	1.20838	-1.33e-09	-0.765905	-0.622907	-0.473778	-8.33e-08	0.0129422	0.605727	0.15115	-3.92051	-3.48126	-2.57197	-2.72775	-3.40586	-4.15727	-4.04674	-3.89855	-3.89618	-3.87365	-3.28855	-3.62865			Cytochrome P450 family protein.
	Os07g0290200	9.26e-18	1.27417	1.59017	1.56149	-2.33e-09	0.4935	0.235065	1.00163	-8.33e-08	-0.305224	0.615683	0.490111	-3.67079	-2.42881	-2.12944	-2.15181	-3.04871	-2.55225	-2.7868	-2.02681	-2.30528	-2.62532	-1.70216	-1.83386			Plant lipid transfer/seed storage/trypsin-alpha amylase inhibitor domain containing protein.
	Os07g0533800	-7.93e-08	0.80658	1.43075	1.68264	-1.47e-07	0.228785	0.0340827	0.034281	-8e-08	0.192693	0.828968	0.263372	-2.73538	-1.94874	-1.33143	-1.07604	-3.28548	-3.05985	-3.24021	-3.24248	-3.50219	-3.30351	-2.64715	-3.19617			Peptidase A1, pepsin family protein.
	Os07g0575700	-7.77e-08	0.826924	1.35048	1.43308	-8e-08	-0.189348	-0.218195	-0.0703695	0	-0.150993	0.433845	0.0272619	-3.58384	-2.78219	-2.24994	-2.17204	-3.58478	-3.77274	-3.78486	-3.65253	-3.74257	-3.88261	-3.30829	-3.65308			Similar to Lectin-like receptor kinase 7;2.
	Os07g0628900	-3.33e-10	0.473542	0.719305	1.10096	1.6e-07	-0.342645	-0.753295	-0.77555	1.6e-07	0.225708	0.00442855	-0.377663	-5.21958	-4.76737	-4.52484	-4.13919	-3.99905	-4.39878	-4.80554	-4.83247	-5.57676	-5.35589	-5.57086	-5.91354			Similar to KI domain interacting kinase 1.
	Os07g0650600	2.84e-08	0.873441	1.17421	1.18729	-4.07e-08	-0.126971	0.112961	0.253285	-4.79e-08	-0.0264934	0.218361	0.0807966	0.749586	1.60054	1.90469	1.92121	0.744808	0.612743	0.858784	0.999571	0.862046	0.845146	1.08765	0.974091			BLE2 protein.
	Os07g0653000	3.97e-08	0.887263	1.26123	1.32764	-1.33e-09	-0.0779219	0.218328	0.312511	2.03e-08	0.00513206	0.261208	0.110221	-0.970867	-0.106058	0.263521	0.339014	-0.69028	-0.759328	-0.470656	-0.373342	-0.702094	-0.685933	-0.433419	-0.557799
	Os08g0158200	-1.73e-18	1.78316	1.6985	1.399	-1.9e-08	0.419245	-0.104371	0.317002	0	0.738962	1.23912	0.799929	-1.47377	0.288689	0.204597	-0.0831823	-1.18079	-0.751832	-1.23589	-0.853314	-1.23081	-0.496146	0.0122894	-0.412035			FAD linked oxidase, N-terminal domain containing protein.
	Os08g0171700	3.33e-10	1.11298	1.83241	2.38374	6.67e-10	0.13858	0.283147	0.637545	-1.23e-08	0.161212	0.578837	0.379025	-0.708879	0.383477	1.0963	1.65737	0.0487147	0.164115	0.338556	0.68627	-0.266702	-0.109631	0.314338	0.110493			Non-protein coding transcript, uncharacterized transcript.
	Os08g0230800	6.67e-09	1.88817	2.49387	3.08096	-1.16e-18	0.448218	-0.0928493	0.711083	-1.33e-09	0.531727	1.36236	0.950803	-5.07564	-3.2383	-2.6341	-2.03666	-4.32378	-3.89857	-4.41427	-3.60822	-4.1657	-3.64936	-2.78663	-3.19208			Curculin-like (mannose-binding) lectin domain containing protein.
	Os08g0355400	5.33e-09	-0.254176	-0.831114	-1.09599	3.33e-09	0.00930564	0.00447115	0.0898867	-2.33e-08	0.104023	-0.712043	-0.557077	-1.08776	-1.35043	-1.9375	-2.12848	-1.5005	-1.46231	-1.42379	-1.33124	-1.94157	-1.77019	-2.59193	-2.41868			Protein of unknown function DUF247, plant family protein.
	Os08g0526400	3.83e-08	1.01428	1.69342	1.80339	4.1e-08	-0.0427681	-0.024984	0.147212	-1.45e-19	0.0288674	0.207124	0.00943915	-1.53695	-0.547426	0.128424	0.245095	-1.23869	-1.28873	-1.26863	-1.0921	-1.56592	-1.53438	-1.35141	-1.54217			Nitrate-induced NOI family protein.
	Os09g0271100	-2e-09	1.11034	1.83329	1.75375	-6.67e-10	0.156122	-0.270086	-0.0525732	-1.67e-09	0.265347	-0.179421	-0.451596	-0.0447526	1.04637	1.76663	1.70479	-0.64877	-0.498519	-0.920227	-0.702615	-0.670871	-0.432846	-0.872646	-1.09432			Hypothetical protein.
	Os09g0304800	-5e-09	0.556397	1.36765	1.98015	1.5e-07	0.529058	-1.34673	-0.241113	1.85e-17	2.69361	2.72394	1.80224	-3.61189	-3.09288	-2.28856	-1.64649	-5.01856	-4.54874	-6.4115	-5.24809	-5.60481	-3.06842	-3.01978	-3.88129			Conserved hypothetical protein.
	Os09g0471400	6.67e-10	1.1197	1.388	1.49938	-8.2e-08	0.448508	-0.458905	0.0405457	-7.7e-08	0.701547	0.974404	0.69777	-3.21776	-2.11564	-1.85501	-1.73811	-3.48673	-3.05095	-3.93417	-3.44487	-3.74052	-3.05828	-2.77611	-3.02229			Protein kinase-like domain containing protein.
	Os09g0562700	5e-09	0.689014	1.13038	1.28404	4.67e-09	-0.0227238	0.232933	0.329631	-1.33e-09	-0.149054	0.108119	0.0335499	-0.206205	0.46207	0.899253	1.05665	-0.0910167	-0.113996	0.147795	0.245103	0.0145775	-0.137957	0.125509	0.0535399			Similar to Pre-pro-TPE4A protein precursor.
	Os10g0135100	1.63e-07	1.44705	1.90512	1.85171	1.61e-07	0.17718	-0.643346	0.221327	1.6e-07	0.953226	1.50723	0.987084	-4.71923	-3.3113	-2.84809	-2.89569	-4.81417	-4.65173	-5.43915	-4.59939	-5.36253	-4.43058	-3.87598	-4.39753			Protein kinase-like domain containing protein.
	Os10g0136400	1.61e-07	0.710401	1.12142	1.45034	-1.6e-07	0.0633809	-0.311652	-0.0406048	7.83e-08	0.392644	0.251953	0.175419	-4.31015	-3.62862	-3.22505	-2.87316	-3.94886	-3.92531	-4.27014	-4.0045	-3.95864	-3.57446	-3.71026	-3.73804			Similar to ARK2 product/receptor-like serine/threonine protein kinase ARK2.
	Os10g0136500	1e-09	0.675413	1.35728	1.67978	-1.63e-07	0.511984	-0.112029	0.355182	0	0.329075	-0.126568	-0.418716	-4.85771	-4.21073	-3.53332	-3.19848	-5.09764	-4.68207	-5.26985	-4.79473	-4.64979	-4.40225	-4.8491	-5.04515			Similar to SRK5 protein (Fragment).
	Os10g0142600	-1e-09	1.15325	1.50467	1.38759	3.18e-07	0.088675	-1.25225	-0.605161	1.67e-09	1.17107	1.33631	1.00839	-5.039	-3.91234	-3.56463	-3.67436	-5.27827	-5.18701	-6.50922	-5.86768	-6.26011	-5.14166	-4.96079	-5.25818			Protein kinase-like domain containing protein.
	Os10g0178500	4e-08	0.674478	2.02159	2.15276	4e-08	0.218391	0.185181	0.254969	-1.33e-09	0.216117	0.185117	-0.171151	-1.79939	-1.1502	0.193028	0.318225	-1.75452	-1.57161	-1.55899	-1.49615	-1.98338	-1.76312	-1.75824	-2.11834			UDP-glucuronosyl/UDP-glucosyltransferase family protein.
	Os10g0180800	5.03e-08	-1.17874	-2.37268	-2.88233	-2.02e-08	0.483831	-0.92075	-0.268811	-1.92e-08	0.971357	0.42239	0.245854	-2.47067	-3.67398	-4.81158	-5.31797	-3.13413	-2.64247	-4.02491	-3.41228	-4.12793	-3.11397	-3.6842	-3.84131			EGF domain containing protein.
	Os10g0394700	-8e-08	-1.153	-0.641919	-0.187471	-3.97e-08	-0.235872	-1.07492	-0.843227	-8.17e-08	0.127879	-0.149681	0.634109	-2.11504	-3.29572	-2.78873	-2.32808	-1.50596	-1.75429	-2.57045	-2.33428	-2.05608	-1.93471	-2.20774	-1.43134			Non-protein coding transcript, putative npRNA.
	Os10g0444700	2.07e-08	0.846917	1.14212	1.37142	1.13e-08	-0.225249	0.341715	0.28122	6.67e-10	0.452751	0.838909	0.900209	-4.71132	-3.61909	-3.25045	-3.04809	-4.40597	-4.29203	-4.26628	-4.26113	-4.28585	-3.94598	-3.1413	-3.09046		OsPT8	Similar to Phosphate transporter 6.
	Os10g0531400	-2.17e-09	0.517176	0.938869	1.16567	-2.33e-09	0.367019	-0.609572	-0.359999	-1.67e-09	0.404256	1.01132	0.645722	0.111496	0.605798	1.02248	1.25368	0.339194	0.710003	-0.250194	-0.0140531	-0.0304909	0.371184	0.992291	0.626415			Conserved hypothetical protein.
	Os10g0552400	-4.63e-18	2.29795	3.2559	3.28191	-7.8e-08	-0.200866	-0.339558	-0.122319	-1.67e-09	0.450253	1.37286	0.743094	-2.42734	-0.158392	0.793221	0.82373	-2.15849	-2.37197	-2.48169	-2.27869	-2.32721	-1.88067	-0.955807	-1.54735			U box domain containing protein.
	Os10g0569400	-2.1e-08	1.66927	2.49912	2.80447	1.67e-08	0.332503	-0.653908	0.153496	-2.03e-08	0.536709	1.65417	1.63362	0.577357	2.21693	3.04108	3.35847	1.02055	1.34142	0.398771	1.18165	0.707223	1.26049	2.37917	2.36165			RIR1a protein precursor.
	Os10g0569600	6.67e-09	2.06372	2.89166	3.23023	-3.33e-09	0.303175	-0.424303	0.441864	-3.83e-08	0.234649	1.59659	1.58239	-1.30878	0.717716	1.53668	1.88145	-0.819538	-0.456652	-1.2086	-0.377448	-1.06849	-0.831088	0.537682	0.529151			Similar to RIR1b protein precursor.
	Os10g0570200	-1.57e-07	1.48367	1.9806	1.57166	3.17e-07	0.358163	-0.814876	0.184195	7.8e-08	0.762988	2.09169	1.19078	-4.11705	-2.68095	-2.1885	-2.58609	-4.1907	-3.84293	-4.92894	-3.90557	-3.43554	-2.67357	-1.32537	-2.1945			Similar to RIR1b protein precursor.
	Os11g0227200	7.87e-08	0.98543	1.16249	1.22404	8.13e-08	0.0598349	-0.292986	0.107151	-7.93e-08	0.334682	0.624922	0.495183	-3.54692	-2.57994	-2.40827	-2.33706	-3.71609	-3.59588	-4.00504	-3.60669	-3.75832	-3.42175	-3.12472	-3.22924			Similar to NBS-LRR disease resistance protein homologue.
	Os11g0229500	3.67e-08	0.647892	0.885601	0.663634	-4.93e-08	-0.0808859	-1.02855	-0.716717	-6.5e-08	1.0878	1.31882	0.972389	-1.32594	-0.717861	-0.481066	-0.664025	-1.75002	-1.79757	-2.76423	-2.44599	-2.40976	-1.33894	-1.09158	-1.32556			Similar to NBS-LRR protein (Fragment).
	Os11g0540600	2e-09	0.0541366	0.337398	0.40287	-4e-08	0.0381495	-0.657508	-0.45432	0	0.761721	1.1789	0.65173	-0.981155	-0.952919	-0.673936	-0.599178	-1.35228	-1.31884	-2.0001	-1.80284	-1.68706	-0.928976	-0.490387	-1.01363			Protein of unknown function DUF247, plant family protein.
	Os11g0543500	-4e-08	-1.61693	-2.60592	-2.15732	-3.87e-08	-0.149268	-0.200462	-0.402843	-7.9e-08	0.187656	-0.309756	-0.139285	-1.66422	-3.3059	-4.29909	-3.84069	-1.56018	-1.7112	-1.7551	-1.95724	-2.06826	-1.87385	-2.36757	-2.20412			Conserved hypothetical protein.
	Os11g0626700	-3.33e-10	-0.669329	-1.26232	-1.33743	-1.59e-07	0.243177	-0.804745	-0.754445	1.57e-07	0.535331	0.469898	0.433437	-5.11915	-6.76346	-7.69789	-7.51133	-5.51759	-5.35011	-6.69278	-6.54729	-7.4953	-6.61741	-7.11283	-7.42946			Hypothetical protein.
	Os11g0669100	-3.19e-07	1.06227	1.37708	1.3501	-1.57e-07	-0.240454	-0.901186	-0.194883	0	0.587521	1.26362	1.42087	-5.27783	-4.24442	-3.91841	-3.94216	-5.04242	-5.33059	-5.91689	-5.24646	-5.74293	-5.16631	-4.48414	-4.28025			Calmodulin binding protein-like family protein.
	Os11g0686500	1.57e-07	0.958665	1.20077	1.25296	-1.61e-07	0.599782	0.389736	0.872887	3.18e-07	0.169094	0.792712	0.632327	-4.90758	-3.97147	-3.7352	-3.65224	-4.96725	-4.36764	-4.58201	-4.10114	-5.24339	-5.07208	-4.44491	-4.55458			Disease resistance protein family protein.
	Os11g0700500	-3.9e-08	-0.131289	0.493307	1.1998	3.97e-08	0.396103	-0.0253839	0.332878	-4.33e-08	0.400249	0.0269088	0.436211	-1.48005	-1.6281	-1.01624	-0.305606	-1.78193	-1.39586	-1.79114	-1.44025	-1.88436	-1.50308	-1.87808	-1.47045	MYB///MYB-related		Similar to Snapdragon myb protein 305 homolog.
	Os11g0704500	3.97e-08	0.840423	1.44308	1.46225	-4e-08	-0.11605	-0.220254	0.00883178	3.97e-08	0.198879	0.539076	0.354651	3.99312	4.80922	5.40722	5.43186	4.00243	3.89149	3.7885	4.01891	3.94984	4.15279	4.49632	4.32303			Metallothionein-like protein type 1.
	Os12g0121000	-7.93e-08	0.796107	1.05188	1.03008	1e-09	0.36027	0.605393	0.729962	-1.73e-18	0.103848	0.405838	0.137474	-3.08952	-2.31495	-2.06595	-2.08164	-2.84222	-2.49342	-2.23039	-2.10933	-2.70831	-2.60253	-2.29805	-2.56569			Hypothetical protein.
	Os12g0169600	-2e-09	-0.0710417	0.511344	1.03896	4e-08	0.256521	0.219081	0.257519	2.17e-08	0.55116	0.117561	0.250409	1.24404	1.15081	1.73102	2.26741	1.70641	1.95596	1.93662	1.97245	0.610269	1.1576	0.74202	0.860368			Conserved hypothetical protein.
	Os12g0218300	-1.57e-07	2.88493	3.70816	4.04944	3.2e-07	0.357528	0.246168	1.40614	-3.18e-07	0.377827	1.50587	1.32715	-5.17118	-2.31006	-1.49883	-1.15411	-5.26656	-4.7966	-4.99451	-3.87049	-5.14426	-4.74337	-3.60581	-3.80567			Hypothetical protein.
	Os12g0221600	-3.67e-09	2.47368	3.24879	3.53153	8.07e-08	0.316922	-0.0258515	0.947897	-6.67e-10	0.205166	1.28141	0.970939	-2.97064	-0.533626	0.23315	0.521648	-2.68174	-2.36635	-2.67014	-1.72801	-2.99412	-2.78623	-1.6906	-2.02076			Hypothetical protein.
	Os12g0431100	-1.63e-07	1.20034	0.721679	0.542985	3.18e-07	0.816471	0.324025	0.630922	1e-08	1.24625	1.26913	0.68481	-4.90483	-3.7525	-4.23488	-4.34731	-4.66199	-3.8567	-4.31856	-4.01873	-4.40243	-3.21298	-3.18861	-3.71865			AAA ATPase domain containing protein.
	Os12g0516000	-1e-08	-1.01166	-1.2937	-1.18289	2e-08	0.395732	0.26207	0.74293	1e-09	0.316696	0.197989	0.157153	0.32609	-0.70389	-1.00083	-0.881446	0.386208	0.698255	0.585782	1.07939	0.888881	1.21447	1.10497	1.04064			Hypothetical protein.
	Os12g0556500	0	0.916518	1.53049	1.62731	7.87e-08	0.168275	-0.849317	-0.469721	7.9e-08	0.873635	0.985664	0.809604	-2.47167	-1.58089	-0.972199	-0.864116	-2.98061	-2.81812	-3.81618	-3.44865	-3.62982	-2.74786	-2.63374	-2.77006			Calmodulin binding protein-like family protein.
	Os12g0569500	2.13e-08	1.20281	1.02518	1.58532	-1.33e-09	-0.395739	0.121911	-0.236113	-2e-08	0.273901	1.01185	1.02256	-0.62714	0.578074	0.396405	0.935179	0.799298	0.517779	1.02966	0.564695	0.539223	0.823493	1.55805	1.56345			Thaumatin, pathogenesis-related family protein.
aAnnotation from the PLANT TRANSCRIPTION FACTOR DATABASE (http://plntfdb.bio.uni-potsdam.de/v3.0/).
bAnnotation from the Oryzabase (http://www.shigen.nig.ac.jp/rice/oryzabaseV4/).
cDescription from the RAP-DB.
