# Supplementary material for: Coexpression Network Analysis of Macronutrient Deficiency Response Genes in Rice
Source: Rice (N Y). 2015 Jul 24;8:24. doi: 10.1186/s12284-015-0059-0 (PMC4513034; doi:10.1186/s12284-015-0059-0)
Supplement: Additional file 6: Table S5. — List of enriched GO terms in the coexpression modules. [file 12284_2015_59_MOESM6_ESM.xls]

## Sheet: Sheet1
Table S5. List of enriched GO terms in the coexpression modulesa
		Module 1		Module 3		Module 4		Module 6
GO ID	GO Term	FDR	No. of genes	FDR	No. of genes	FDR	No. of genes	FDR	No. of genes
GO:0006091	generation of precursor metabolites and energy	-	-	0.0395537	16	-	-	-	-
GO:0006139	nucleobase, nucleoside, nucleotide and nucleic acid metabolism	2.04823e-05	19	-	-	-	-	-	-
GO:0006259	DNA metabolism	1.29472e-11	16	-	-	-	-	-	-
GO:0006260	DNA replication	1.98548e-14	13	-	-	-	-	-	-
GO:0006261	DNA-dependent DNA replication	1.651e-09	7	-	-	-	-	-	-
GO:0006270	DNA replication initiation	6.01383e-10	6	-	-	-	-	-	-
GO:0006396	RNA processing	-	-	-	-	1.2217e-05	6	-	-
GO:0006412	protein biosynthesis	-	-	3.94657e-21	38	2.98705e-38	35	-	-
GO:0006457	protein folding	-	-	0.00248274	7	-	-	-	-
GO:0006464	protein modification	-	-	-	-	-	-	3.7676e-09	26
GO:0006468	protein amino acid phosphorylation	-	-	-	-	-	-	3.2708e-09	24
GO:0006778	porphyrin metabolism	-	-	0.000112326	5	-	-	-	-
GO:0006779	porphyrin biosynthesis	-	-	8.23358e-05	5	-	-	-	-
GO:0006793	phosphorus metabolism	-	-	-	-	-	-	3.7676e-09	24
GO:0006796	phosphate metabolism	-	-	-	-	-	-	3.7676e-09	24
GO:0006996	organelle organization and biogenesis	9.76435e-08	11	-	-	0.000118238	6	-	-
GO:0007010	cytoskeleton organization and biogenesis	9.76435e-08	8	-	-	-	-	-	-
GO:0007017	microtubule-based process	9.50646e-09	8	-	-	-	-	-	-
GO:0007018	microtubule-based movement	2.54739e-09	8	-	-	-	-	-	-
GO:0007028	cytoplasm organization and biogenesis	-	-	-	-	7.17367e-09	6	-	-
GO:0007582	physiological process	-	-	8.46272e-06	112	1.60605e-05	42	0.0044221	52
GO:0008152	metabolism	-	-	1.65869e-05	94	1.16247e-07	41	0.0250813	41
GO:0009058	biosynthesis	-	-	8.39615e-19	51	1.64083e-26	35	-	-
GO:0009059	macromolecule biosynthesis	-	-	8.51063e-19	38	1.40395e-35	35	-	-
GO:0009987	cellular process	0.0290831	42	0.000697352	92	2.71395e-07	42	0.00101455	49
GO:0015979	photosynthesis	-	-	5.61955e-18	15	-	-	-	-
GO:0016043	cell organization and biogenesis	2.04823e-05	11	-	-	0.00239882	6	-	-
GO:0016070	RNA metabolism	-	-	-	-	6.23525e-05	6	-	-
GO:0016310	phosphorylation	-	-	-	-	-	-	3.7676e-09	24
GO:0019538	protein metabolism	-	-	1.37136e-05	48	5.75235e-16	35	1.79621e-06	30
GO:0030705	cytoskeleton-dependent intracellular transport	2.54739e-09	8	-	-	-	-	-	-
GO:0042254	ribosome biogenesis and assembly	-	-	-	-	7.17367e-09	6	-	-
GO:0043037	translation	-	-	0.00599801	6	-	-	-	-
GO:0043170	macromolecule metabolism	0.00595027	27	4.04452e-05	59	3.12754e-16	41	0.00101976	30
GO:0043283	biopolymer metabolism	2.77989e-06	26	-	-	-	-	5.13173e-06	26
GO:0043412	biopolymer modification	-	-	-	-	-	-	3.7676e-09	26
GO:0044237	cellular metabolism	-	-	1.81058e-06	85	2.93305e-10	41	0.0044221	38
GO:0044238	primary metabolism	-	-	0.000683406	69	1.11831e-11	41	0.00499268	35
GO:0044249	cellular biosynthesis	-	-	8.51063e-19	47	9.6644e-29	35	-	-
GO:0044260	cellular macromolecule metabolism	-	-	1.9629e-05	48	9.24433e-16	35	2.43718e-06	30
GO:0044267	cellular protein metabolism	-	-	1.02084e-05	48	4.30292e-16	35	1.50456e-06	30
GO:0046483	heterocycle metabolism	-	-	0.00360928	5	-	-	-	-
GO:0046907	intracellular transport	1.89793e-05	8	-	-	-	-	-	-
GO:0050875	cellular physiological process	0.0231657	42	0.000394674	92	1.75085e-07	42	0.000714014	49
GO:0051186	cofactor metabolism	-	-	0.000115288	9	-	-	-	-
GO:0051188	cofactor biosynthesis	-	-	0.000104527	8	-	-	-	-
GO:0051641	cellular localization	1.93208e-05	8	-	-	-	-	-	-
GO:0051649	establishment of cellular localization	1.89793e-05	8	-	-	-	-	-	-
aGO enrichment test was performed against terms of biological process (FDR<0.05, number of genes≧5) using the option available in the gene coexpression database RiceFREND (Sato et al. 2013).
